# Supplementary material for: Neospora caninum: Differential Proteome of Multinucleated Complexes Induced by the Bumped Kinase Inhibitor BKI-1294
Source: Microorganisms. 2020 May 26;8(6):801. doi: 10.3390/microorganisms8060801 (PMC7355844; doi:10.3390/microorganisms8060801)
Supplement: Supplementary file 1 [file microorganisms-08-00801-s001.zip]

Archive with 1 entries (1 files):
- microorganisms-808684-supplementary.xlsx
