# Supplementary material for: Neospora caninum: Differential Proteome of Multinucleated Complexes Induced by the Bumped Kinase Inhibitor BKI-1294
Source: Microorganisms. 2020 May 26;8(6):801. doi: 10.3390/microorganisms8060801 (PMC7355844; doi:10.3390/microorganisms8060801)
Supplement: Supplementary file 1 [file microorganisms-08-00801-s001.zip › microorganisms-808684-supplementary.xlsx]

## Sheet: Table S1
Leading_Protein	Protein IDs	Majority protein IDs	Fasta headers	Number of proteins	Razor + unique peptides	Sequence coverage [%]	Mol. weight [kDa]	Sequence length	Q-value	Score	Num Ident byMSMS//byMatch CTR	Num Ident byMSMS//byMatch M	Intensity	MS/MS count	Only identified by site	Potential contaminant	iBAQ	iLFQ CTR1	iLFQ CTR2	iLFQ CTR3	iLFQ M1	iLFQ M2	iLFQ M3	iiTop3 CTR1	iiTop3 CTR2	iiTop3 CTR3	iiTop3 M1	iiTop3 M2	iiTop3 M3	LFQ IsSeenIn CTR	LFQ StrictNotSeenIn CTR	LFQ StrictSeenIn CTR	LFQ IsSeenIn M	LFQ StrictNotSeenIn M	LFQ StrictSeenIn M	iTop3 IsSeenIn CTR	iTop3 StrictNotSeenIn CTR	iTop3 StrictSeenIn CTR	iTop3 IsSeenIn M	iTop3 StrictNotSeenIn M	iTop3 StrictSeenIn M	LFQ OnOff M vs CTR onIn	LFQ StrictOnOff M vs CTR onIn	iTop3 OnOff M vs CTR onIn	iTop3 StrictOnOff M vs CTR onIn	LFQ Selected	iTop3 Selected	iLFQ log2FC M - CTR	iiTop3 log2FC M - CTR
NCLIV_000010-t26_1-p1	NCLIV_000010-t26_1-p1	NCLIV_000010-t26_1-p1	transcript=NCLIV_000010-t26_1 gene=NCLIV_000010 organism=Neospora_caninum_Liverpool gene_product=putative heat shock protein 90 transcript_product=putative heat shock protein 90 location=FR823380:15453-22922(+) protein_length=818 sequence_SO=chromosome SO=	1	33	55.3	90.491	818	0	219.44	0//0	2//0	2788900000	320			64859000	639280000	604390000	614690000	474510000	437900000	406040000	1.82504e+08	1.74366e+08	1.6585e+08	1.27071e+08	9.7514e+07	9.4751e+07	TRUE	FALSE	TRUE	TRUE	FALSE	TRUE	TRUE	FALSE	TRUE	TRUE	FALSE	TRUE					TRUE	TRUE	-0.497708	-0.7228
NCLIV_000060-t26_1-p1	NCLIV_000060-t26_1-p1	NCLIV_000060-t26_1-p1	transcript=NCLIV_000060-t26_1 gene=NCLIV_000060 organism=Neospora_caninum_Liverpool gene_product=putative 3, 5-cyclic nucleotide phosphodiesterase domain-containing protein transcript_product=putative 3, 5-cyclic nucleotide phosphodiesterase domain-con	1	9	7.3	244.69	2231	0	8.6388	0//0	2//0	94692000	14			837980	31677000	21741000	23474000	989862	650758	619083	1.90123e+07	1.91083e+07	1.4796e+07	846219	1.88457e+07	531985	TRUE	FALSE	TRUE	FALSE	TRUE	FALSE	TRUE	FALSE	TRUE	FALSE	FALSE	FALSE	CTR	CTR			TRUE	TRUE	-5.10234	-3.10247
NCLIV_000110-t26_1-p1	NCLIV_000110-t26_1-p1	NCLIV_000110-t26_1-p1	transcript=NCLIV_000110-t26_1 gene=NCLIV_000110 organism=Neospora_caninum_Liverpool gene_product=arabinogalactan protein, related transcript_product=arabinogalactan protein, related location=FR823380:112338-119877(+) protein_length=777 sequence_SO=chromoso	1	4	11.1	82.348	777	0	5.6675	0//0	2//0	51711000	9			1397600	18379000	18451000	20179000	816536	1.00175e+06	965219	1.03137e+07	1.62265e+07	2.15669e+07	550922	749887	644628	TRUE	FALSE	TRUE	FALSE	TRUE	FALSE	TRUE	FALSE	TRUE	FALSE	TRUE	FALSE	CTR	CTR	CTR	CTR	TRUE	TRUE	-4.36045	-4.57544
NCLIV_000130-t26_1-p1	NCLIV_000130-t26_1-p1	NCLIV_000130-t26_1-p1	transcript=NCLIV_000130-t26_1 gene=NCLIV_000130 organism=Neospora_caninum_Liverpool gene_product=hypothetical protein transcript_product=hypothetical protein location=FR823380:135373-140309(-) protein_length=494 sequence_SO=chromosome SO=protein_coding is_	1	17	52.6	54.347	494	0	323.31	0//0	2//0	1187900000	112			39598000	447880000	455040000	313410000	25951000	11896000	20241000	1.59242e+08	2.48626e+08	1.98032e+08	1.58418e+07	9.19668e+06	1.13808e+07	TRUE	FALSE	TRUE	TRUE	FALSE	TRUE	TRUE	FALSE	TRUE	TRUE	FALSE	TRUE					TRUE	TRUE	-4.4398	-4.06907
NCLIV_000240-t26_1-p1	NCLIV_000240-t26_1-p1	NCLIV_000240-t26_1-p1	transcript=NCLIV_000240-t26_1 gene=NCLIV_000240 organism=Neospora_caninum_Liverpool gene_product=putative WW domain containing protein transcript_product=putative WW domain containing protein location=FR823380:233545-235455(+) protein_length=636 sequence_S	1	3	8.3	67.414	636	0	22.426	0//0	2//0	52437000	19			2279900	8.8577e+06	12024000	12557000	8257900	4324000	12032000	1.17011e+07	2.0614e+07	1.81442e+07	2.08076e+06	855002	2.32282e+06	TRUE	FALSE	TRUE	TRUE	FALSE	TRUE	TRUE	FALSE	TRUE	TRUE	FALSE	TRUE					TRUE	TRUE	-0.546084	-3.34952
NCLIV_000260-t26_1-p1	NCLIV_000260-t26_1-p1	NCLIV_000260-t26_1-p1	transcript=NCLIV_000260-t26_1 gene=NCLIV_000260 organism=Neospora_caninum_Liverpool gene_product=conserved hypothetical protein transcript_product=conserved hypothetical protein location=FR823380:239747-250500(+) protein_length=1675 sequence_SO=chromosome	1	9	12.5	178.18	1675	0	21.487	0//0	2//0	99871000	24			1664500	31595000	36471000	34538000	959667	785780	623037	2.47827e+07	1.75734e+07	1.87123e+07	404616	854074	311654	TRUE	FALSE	TRUE	FALSE	TRUE	FALSE	TRUE	FALSE	TRUE	FALSE	TRUE	FALSE	CTR	CTR	CTR	CTR	TRUE	TRUE	-5.45674	-5.40248
NCLIV_000280-t26_1-p1	NCLIV_000280-t26_1-p1	NCLIV_000280-t26_1-p1	transcript=NCLIV_000280-t26_1 gene=NCLIV_000280 organism=Neospora_caninum_Liverpool gene_product=ranbp1 domain containing protein, related transcript_product=ranbp1 domain containing protein, related location=FR823380:260963-263403(-) protein_length=216 se	1	6	38.9	24.68	216	0	255.74	0//0	2//0	1186100000	65			131780000	458270000	325210000	317120000	48831000	49295000	4.3709e+07	4.23206e+08	2.69818e+08	2.917e+08	3.22379e+07	3.02195e+07	2.39207e+07	TRUE	FALSE	TRUE	TRUE	FALSE	TRUE	TRUE	FALSE	TRUE	TRUE	FALSE	TRUE					TRUE	TRUE	-2.93707	-3.49371
NCLIV_000300-t26_1-p1	NCLIV_000300-t26_1-p1	NCLIV_000300-t26_1-p1	transcript=NCLIV_000300-t26_1 gene=NCLIV_000300 organism=Neospora_caninum_Liverpool gene_product=conserved hypothetical protein transcript_product=conserved hypothetical protein location=FR823380:269681-271050(-) protein_length=254 sequence_SO=chromosome S	1	8	70.1	27.217	254	0	38.781	0//0	1//2	496780000	64			49678000	101740000	108080000	112000000	93381000	8.2924e+07	75065000	8.6379e+07	9.59785e+07	9.0392e+07	7.02514e+07	5.34014e+07	5.26056e+07	TRUE	FALSE	TRUE	TRUE	FALSE	TRUE	TRUE	FALSE	TRUE	TRUE	FALSE	TRUE					TRUE	TRUE	-0.36107	-0.641655
NCLIV_000330-t26_1-p1	NCLIV_000330-t26_1-p1	NCLIV_000330-t26_1-p1	transcript=NCLIV_000330-t26_1 gene=NCLIV_000330 organism=Neospora_caninum_Liverpool gene_product=conserved hypothetical protein transcript_product=conserved hypothetical protein location=FR823380:282208-286323(+) protein_length=705 sequence_SO=chromosome S	1	4	10.5	78.589	705	0	6.36	0//0	1//1	38431000	10			985420	13915000	12324000	13603000	702486	676549	1.37048e+06	1.4554e+07	9.66426e+06	1.22736e+07	499422	753810	574989	TRUE	FALSE	TRUE	FALSE	TRUE	FALSE	TRUE	FALSE	TRUE	FALSE	TRUE	FALSE	CTR	CTR	CTR	CTR	TRUE	TRUE	-3.93544	-4.32043
NCLIV_000390-t26_1-p1	NCLIV_000390-t26_1-p1	NCLIV_000390-t26_1-p1	transcript=NCLIV_000390-t26_1 gene=NCLIV_000390 organism=Neospora_caninum_Liverpool gene_product=conserved hypothetical protein transcript_product=conserved hypothetical protein location=FR823380:305636-306874(-) protein_length=412 sequence_SO=chromosome S	1	15	31.3	44.525	412	0	269.77	0//0	1//2	3373000000	187			177530000	6.3882e+08	633190000	639420000	762190000	652820000	649640000	2.42644e+08	2.44838e+08	2.74299e+08	3.13293e+08	1.72054e+08	2.2602e+08	TRUE	FALSE	TRUE	TRUE	FALSE	TRUE	TRUE	FALSE	TRUE	TRUE	FALSE	TRUE					TRUE	TRUE	0.107222	-0.139865
NCLIV_000430-t26_1-p1	NCLIV_000430-t26_1-p1	NCLIV_000430-t26_1-p1	transcript=NCLIV_000430-t26_1 gene=NCLIV_000430 organism=Neospora_caninum_Liverpool gene_product=conserved hypothetical protein transcript_product=conserved hypothetical protein location=FR823380:334039-337105(-) protein_length=393 sequence_SO=chromosome S	1	12	45	42.717	393	0	38.413	0//0	1//2	268490000	53			11673000	78264000	63507000	80600000	27504000	28514000	17061000	3.30756e+07	4.77191e+07	4.14789e+07	1.34038e+07	1.09985e+07	8.47327e+06	TRUE	FALSE	TRUE	TRUE	FALSE	TRUE	TRUE	FALSE	TRUE	TRUE	FALSE	TRUE					TRUE	TRUE	-1.63468	-1.90393
NCLIV_000470-t26_1-p1	NCLIV_000470-t26_1-p1	NCLIV_000470-t26_1-p1	transcript=NCLIV_000470-t26_1 gene=NCLIV_000470 organism=Neospora_caninum_Liverpool gene_product=putative poly(ADP)-ribose polymerase domain-containing protein transcript_product=putative poly(ADP)-ribose polymerase domain-containing protein location=FR823	1	6	29	39.851	355	0	90.503	0//0	1//2	106410000	34			5320700	36469000	36775000	40296000	785836	1.17058e+06	787027	2.92545e+07	3.02464e+07	2.86094e+07	465119	562438	540953	TRUE	FALSE	TRUE	FALSE	TRUE	FALSE	TRUE	FALSE	TRUE	FALSE	TRUE	FALSE	CTR	CTR	CTR	CTR	TRUE	TRUE	-5.39594	-5.81623
NCLIV_000510-t26_1-p1	NCLIV_000510-t26_1-p1	NCLIV_000510-t26_1-p1	transcript=NCLIV_000510-t26_1 gene=NCLIV_000510 organism=Neospora_caninum_Liverpool gene_product=putative translocation protein sec62 transcript_product=putative translocation protein sec62 location=FR823380:403070-408695(-) protein_length=390 sequence_SO=	1	11	29	44.942	390	0	45.762	0//0	1//2	483010000	92			24150000	8.3194e+07	94005000	104120000	9.7004e+07	9.3737e+07	8.4094e+07	5.41636e+07	5.78207e+07	7.15319e+07	3.82572e+07	4.53851e+07	3.6167e+07	TRUE	FALSE	TRUE	TRUE	FALSE	TRUE	TRUE	FALSE	TRUE	TRUE	FALSE	TRUE					TRUE	TRUE	-0.0302422	-0.611624
NCLIV_000520-t26_1-p1	NCLIV_000520-t26_1-p1	NCLIV_000520-t26_1-p1	transcript=NCLIV_000520-t26_1 gene=NCLIV_000520 organism=Neospora_caninum_Liverpool gene_product=conserved hypothetical protein transcript_product=conserved hypothetical protein location=FR823380:412151-413414(-) protein_length=177 sequence_SO=chromosome S	1	6	57.1	18.951	177	0	11.379	0//0	1//2	158050000	19			13171000	5.0894e+07	70424000	46981000	826179	1.21893e+06	391561	4.4298e+07	4.81076e+07	4.13639e+07	535637	663587	583559	TRUE	FALSE	TRUE	FALSE	TRUE	FALSE	TRUE	FALSE	TRUE	FALSE	TRUE	FALSE	CTR	CTR	CTR	CTR	TRUE	TRUE	-6.23466	-6.23234
NCLIV_000530-t26_1-p1	NCLIV_000530-t26_1-p1	NCLIV_000530-t26_1-p1	transcript=NCLIV_000530-t26_1 gene=NCLIV_000530 organism=Neospora_caninum_Liverpool gene_product=3-oxoacyl-(Acyl-carrier-protein) synthase II transcript_product=3-oxoacyl-(Acyl-carrier-protein) synthase II location=FR823380:417648-423323(+) protein_length=	1	18	48.5	61.244	579	0	252.59	0//0	1//2	1236800000	162			42649000	311040000	288330000	249610000	184400000	156630000	182610000	1.65668e+08	1.34192e+08	1.52087e+08	7.27213e+07	6.96195e+07	7.78567e+07	TRUE	FALSE	TRUE	TRUE	FALSE	TRUE	TRUE	FALSE	TRUE	TRUE	FALSE	TRUE					TRUE	TRUE	-0.695177	-1.03353
NCLIV_000570-t26_1-p1	NCLIV_000570-t26_1-p1	NCLIV_000570-t26_1-p1	transcript=NCLIV_000570-t26_1 gene=NCLIV_000570 organism=Neospora_caninum_Liverpool gene_product=conserved hypothetical protein transcript_product=conserved hypothetical protein location=FR823380:439585-447617(-) protein_length=838 sequence_SO=chromosome S	1	18	37.4	92.636	838	0	234.67	0//0	1//2	455820000	85			12319000	166290000	146950000	173570000	759412	662348	857290	6.07127e+07	6.06029e+07	7.70764e+07	459170	598547	1.0443e+06	TRUE	FALSE	TRUE	FALSE	TRUE	FALSE	TRUE	FALSE	TRUE	FALSE	TRUE	FALSE	CTR	CTR	CTR	CTR	TRUE	TRUE	-7.74321	-6.6381
NCLIV_000590-t26_1-p1	NCLIV_000590-t26_1-p1	NCLIV_000590-t26_1-p1	transcript=NCLIV_000590-t26_1 gene=NCLIV_000590 organism=Neospora_caninum_Liverpool gene_product=putative transcription elongation factor TFIIS transcript_product=putative transcription elongation factor TFIIS location=FR823380:476435-477691(+) protein_len	1	9	41.4	45.245	418	0	18.606	0//0	1//2	110370000	32			5016900	35091000	45011000	38153000	602424	1.33425e+06	710270	2.45953e+07	1.76267e+07	2.46083e+07	651864	795137	460687	TRUE	FALSE	TRUE	FALSE	TRUE	FALSE	TRUE	FALSE	TRUE	FALSE	TRUE	FALSE	CTR	CTR	CTR	CTR	TRUE	TRUE	-5.56255	-5.1491
NCLIV_000610-t26_1-p1	NCLIV_000610-t26_1-p1	NCLIV_000610-t26_1-p1	transcript=NCLIV_000610-t26_1 gene=NCLIV_000610 organism=Neospora_caninum_Liverpool gene_product=putative profilin family protein transcript_product=putative profilin family protein location=FR823380:489311-490647(-) protein_length=163 sequence_SO=chromoso	1	10	72.4	17.608	163	0	323.31	0//0	2//1	16616000000	198			2077100000	6.3807e+09	4183800000	4.6577e+09	8.1345e+08	6.7241e+08	827170000	3.72067e+09	3.29353e+09	3.89006e+09	5.9586e+08	4.73524e+08	5.47539e+08	TRUE	FALSE	TRUE	TRUE	FALSE	TRUE	TRUE	FALSE	TRUE	TRUE	FALSE	TRUE					TRUE	TRUE	-2.70078	-2.75647
NCLIV_000630-t26_1-p1	NCLIV_000630-t26_1-p1	NCLIV_000630-t26_1-p1	transcript=NCLIV_000630-t26_1 gene=NCLIV_000630 organism=Neospora_caninum_Liverpool gene_product=conserved hypothetical protein transcript_product=conserved hypothetical protein location=FR823380:498222-499676(-) protein_length=484 sequence_SO=chromosome S	1	7	32.4	50.391	484	0	92.39	0//0	2//1	224280000	47			11804000	8.323e+07	7.8433e+07	71738000	1.17597e+06	682842	553087	6.48809e+07	4.98218e+07	5.16097e+07	2.82211e+06	497963	829588	TRUE	FALSE	TRUE	FALSE	TRUE	FALSE	TRUE	FALSE	TRUE	FALSE	FALSE	FALSE	CTR	CTR			TRUE	TRUE	-6.66934	-5.70888
NCLIV_000650-t26_1-p1	NCLIV_000650-t26_1-p1	NCLIV_000650-t26_1-p1	transcript=NCLIV_000650-t26_1 gene=NCLIV_000650 organism=Neospora_caninum_Liverpool gene_product=unspecified product transcript_product=unspecified product location=FR823380:510387-516694(-) protein_length=891 sequence_SO=chromosome SO=protein_coding is_ps	1	2	4.8	97.932	891	0	7.0187	0//0	2//1	55838000	20			1469400	14485000	13824000	12033000	8972700	8.0583e+06	5533200	1.83665e+07	1.40349e+07	8.00152e+06	5.60822e+06	6.85951e+06	3.8436e+06	TRUE	FALSE	TRUE	TRUE	FALSE	TRUE	TRUE	FALSE	TRUE	TRUE	FALSE	TRUE					TRUE	TRUE	-0.863461	-1.26737
NCLIV_000670-t26_1-p1	NCLIV_000670-t26_1-p1	NCLIV_000670-t26_1-p1	transcript=NCLIV_000670-t26_1 gene=NCLIV_000670 organism=Neospora_caninum_Liverpool gene_product=putative RNA recognition motif domain-containing protein transcript_product=putative RNA recognition motif domain-containing protein location=FR823380:531269-5	1	7	40.1	37.779	367	0	35.859	0//0	2//1	209800000	33			12341000	7.1625e+07	77190000	71980000	550351	1.42983e+06	740043	5.72213e+07	4.32872e+07	5.73906e+07	669950	613533	621912	TRUE	FALSE	TRUE	FALSE	TRUE	FALSE	TRUE	FALSE	TRUE	FALSE	TRUE	FALSE	CTR	CTR	CTR	CTR	TRUE	TRUE	-6.46077	-6.36166
NCLIV_000690-t26_1-p1	NCLIV_000690-t26_1-p1	NCLIV_000690-t26_1-p1	transcript=NCLIV_000690-t26_1 gene=NCLIV_000690 organism=Neospora_caninum_Liverpool gene_product=hypothetical protein transcript_product=hypothetical protein location=FR823380:554096-561612(+) protein_length=563 sequence_SO=chromosome SO=protein_coding is_	1	7	19.2	64.401	563	0	15.196	0//0	2//1	89525000	22			2797600	29852000	30630000	33545000	862812	1.09677e+06	557889	3.11546e+07	2.10496e+07	1.91374e+07	274351	340223	338171	TRUE	FALSE	TRUE	FALSE	TRUE	FALSE	TRUE	FALSE	TRUE	FALSE	TRUE	FALSE	CTR	CTR	CTR	CTR	TRUE	TRUE	-5.27541	-6.20032
NCLIV_000710-t26_1-p1	NCLIV_000710-t26_1-p1	NCLIV_000710-t26_1-p1	transcript=NCLIV_000710-t26_1 gene=NCLIV_000710 organism=Neospora_caninum_Liverpool gene_product=conserved hypothetical protein transcript_product=conserved hypothetical protein location=FR823380:580481-583755(+) protein_length=221 sequence_SO=chromosome S	1	8	51.1	24.018	221	0	148.43	0//0	2//1	1361600000	102			123780000	221690000	185290000	225790000	358030000	279130000	320600000	1.56847e+08	1.65665e+08	1.67735e+08	2.47096e+08	1.50311e+08	1.97267e+08	TRUE	FALSE	TRUE	TRUE	FALSE	TRUE	TRUE	FALSE	TRUE	TRUE	FALSE	TRUE					TRUE	TRUE	0.596161	0.249787
NCLIV_000720-t26_1-p1	NCLIV_000720-t26_1-p1	NCLIV_000720-t26_1-p1	transcript=NCLIV_000720-t26_1 gene=NCLIV_000720 organism=Neospora_caninum_Liverpool gene_product=putative DHHC zinc finger domain-containing protein transcript_product=putative DHHC zinc finger domain-containing protein location=FR823380:610708-619040(+) p	1	10	16.1	107.4	980	0	44.398	0//0	2//1	192820000	44			4702800	4.9236e+07	51536000	4.6723e+07	30187000	17701000	16551000	3.73187e+07	3.42445e+07	2.90797e+07	1.01701e+07	6.28394e+06	7.30781e+06	TRUE	FALSE	TRUE	TRUE	FALSE	TRUE	TRUE	FALSE	TRUE	TRUE	FALSE	TRUE					TRUE	TRUE	-1.24825	-2.10473
NCLIV_000725-t26_1-p1	NCLIV_000725-t26_1-p1	NCLIV_000725-t26_1-p1	transcript=NCLIV_000725-t26_1 gene=NCLIV_000725 organism=Neospora_caninum_Liverpool gene_product=putative DHHC zinc finger domain-containing protein transcript_product=putative DHHC zinc finger domain-containing protein location=FR823380:622107-623872(+) p	1	3	46.5	11.104	99	0	145.17	0//0	2//1	610990000	35			87285000	189510000	239380000	195090000	14311000	10058000	9172800	1.9944e+08	2.28769e+08	1.7924e+08	1.04686e+07	6.34774e+06	2.04575e+06	TRUE	FALSE	TRUE	TRUE	FALSE	TRUE	TRUE	FALSE	TRUE	TRUE	FALSE	TRUE					TRUE	TRUE	-4.23687	-5.29215
NCLIV_000740-t26_1-p1	NCLIV_000740-t26_1-p1	NCLIV_000740-t26_1-p1	transcript=NCLIV_000740-t26_1 gene=NCLIV_000740 organism=Neospora_caninum_Liverpool gene_product=class I chitinase, related transcript_product=class I chitinase, related location=FR823380:632114-637090(+) protein_length=708 sequence_SO=chromosome SO=protei	1	16	55.5	74.016	708	0	323.31	0//0	2//1	1099100000	128			42273000	465950000	304310000	305470000	23901000	28657000	28392000	1.39598e+08	1.12501e+08	1.22354e+08	1.02375e+07	1.23947e+07	8.61714e+06	TRUE	FALSE	TRUE	TRUE	FALSE	TRUE	TRUE	FALSE	TRUE	TRUE	FALSE	TRUE					TRUE	TRUE	-3.70703	-3.59306
NCLIV_000830-t26_1-p1	NCLIV_000830-t26_1-p1	NCLIV_000830-t26_1-p1	transcript=NCLIV_000830-t26_1 gene=NCLIV_000830 organism=Neospora_caninum_Liverpool gene_product=conserved hypothetical protein transcript_product=conserved hypothetical protein location=FR823380:694687-697392(-) protein_length=232 sequence_SO=chromosome S	1	5	40.9	25.251	232	0	23.446	0//0	2//1	213460000	38			14231000	7.7716e+07	7.7151e+07	7.1013e+07	1.55573e+06	872688	928050	6.24506e+07	6.24188e+07	5.89243e+07	643445	411297	838065	TRUE	FALSE	TRUE	FALSE	TRUE	FALSE	TRUE	FALSE	TRUE	FALSE	TRUE	FALSE	CTR	CTR	CTR	CTR	TRUE	TRUE	-6.12212	-6.66069
NCLIV_000840-t26_1-p1	NCLIV_000840-t26_1-p1	NCLIV_000840-t26_1-p1	transcript=NCLIV_000840-t26_1 gene=NCLIV_000840 organism=Neospora_caninum_Liverpool gene_product=thioredoxin h, related transcript_product=thioredoxin h, related location=FR823380:698930-700189(+) protein_length=106 sequence_SO=chromosome SO=protein_coding	1	12	92.5	12.014	106	0	323.31	0//0	2//1	10077000000	267			1679500000	2849800000	2700400000	2649700000	596880000	398910000	526590000	2.0272e+09	1.67106e+09	1.93351e+09	2.69107e+08	1.71496e+08	2.16773e+08	TRUE	FALSE	TRUE	TRUE	FALSE	TRUE	TRUE	FALSE	TRUE	TRUE	FALSE	TRUE					TRUE	TRUE	-2.44849	-3.11824
NCLIV_000860-t26_1-p1	NCLIV_000860-t26_1-p1	NCLIV_000860-t26_1-p1	transcript=NCLIV_000860-t26_1 gene=NCLIV_000860 organism=Neospora_caninum_Liverpool gene_product=spatr, related transcript_product=spatr, related location=FR823380:714117-718555(+) protein_length=545 sequence_SO=chromosome SO=protein_coding is_pseudo=false	1	7	19.4	58.068	545	0	56.621	0//0	2//1	545180000	55			17586000	180430000	155470000	160280000	38781000	30484000	29270000	1.29724e+08	1.58684e+08	1.24617e+08	2.79494e+07	1.7905e+07	2.28264e+07	TRUE	FALSE	TRUE	TRUE	FALSE	TRUE	TRUE	FALSE	TRUE	TRUE	FALSE	TRUE					TRUE	TRUE	-2.34054	-2.60367
NCLIV_000870-t26_1-p1	NCLIV_000870-t26_1-p1	NCLIV_000870-t26_1-p1	transcript=NCLIV_000870-t26_1 gene=NCLIV_000870 organism=Neospora_caninum_Liverpool gene_product=sua5/YciO/YrdC/YwlC family protein, related transcript_product=sua5/YciO/YrdC/YwlC family protein, related location=FR823380:720380-723487(-) protein_length=79	1	5	11.5	83.123	791	0	10.01	0//0	2//1	38082000	13			1269400	14320000	11079000	13849000	1.1377e+06	1.07922e+06	1.65719e+06	1.61966e+07	7.5686e+06	1.23313e+07	451756	504813	297997	TRUE	FALSE	TRUE	FALSE	TRUE	FALSE	TRUE	FALSE	TRUE	FALSE	TRUE	FALSE	CTR	CTR	CTR	CTR	TRUE	TRUE	-3.35886	-4.8137
NCLIV_000890-t26_1-p1	NCLIV_000890-t26_1-p1	NCLIV_000890-t26_1-p1	transcript=NCLIV_000890-t26_1 gene=NCLIV_000890 organism=Neospora_caninum_Liverpool gene_product=er lumen protein retaining receptor 2, related transcript_product=er lumen protein retaining receptor 2, related location=FR823380:737544-740838(+) protein_len	1	2	13.3	45.494	406	0	47.219	0//0	2//1	50333000	10			2960700	9.9417e+06	16577000	15889000	4806300	4613800	3763100	1.10088e+07	2.17544e+07	1.19419e+07	3.20565e+06	4.06876e+06	1.92303e+06	TRUE	FALSE	TRUE	TRUE	FALSE	TRUE	TRUE	FALSE	TRUE	TRUE	FALSE	TRUE					TRUE	TRUE	-1.65725	-2.27773
NCLIV_000940-t26_1-p1	NCLIV_000940-t26_1-p1	NCLIV_000940-t26_1-p1	transcript=NCLIV_000940-t26_1 gene=NCLIV_000940 organism=Neospora_caninum_Liverpool gene_product=putative Glucose-6-phosphate dehydrogenase transcript_product=putative Glucose-6-phosphate dehydrogenase location=FR823380:778953-786336(+) protein_length=486	1	20	45.9	54.622	486	0	317.67	0//0	2//1	1548100000	203			57338000	269080000	344030000	334580000	280590000	262940000	258270000	1.53165e+08	1.49525e+08	1.4022e+08	1.0645e+08	8.6581e+07	9.64042e+07	TRUE	FALSE	TRUE	TRUE	FALSE	TRUE	TRUE	FALSE	TRUE	TRUE	FALSE	TRUE					TRUE	TRUE	-0.233614	-0.617899
NCLIV_000960-t26_1-p1	NCLIV_000960-t26_1-p1	NCLIV_000960-t26_1-p1	transcript=NCLIV_000960-t26_1 gene=NCLIV_000960 organism=Neospora_caninum_Liverpool gene_product=conserved hypothetical protein transcript_product=conserved hypothetical protein location=FR823380:800734-801810(-) protein_length=358 sequence_SO=chromosome S	1	5	33.2	36.413	358	0	37.057	0//0	2//1	163890000	39			9105100	24018000	43117000	35288000	32759000	27432000	32232000	2.05437e+07	4.7383e+07	3.1118e+07	2.27377e+07	1.90476e+07	2.19819e+07	TRUE	FALSE	TRUE	TRUE	FALSE	TRUE	TRUE	FALSE	TRUE	TRUE	FALSE	TRUE					TRUE	TRUE	-0.111769	-0.5566
NCLIV_001000-t26_1-p1	NCLIV_001000-t26_1-p1	NCLIV_001000-t26_1-p1	transcript=NCLIV_001000-t26_1 gene=NCLIV_001000 organism=Neospora_caninum_Liverpool gene_product=conserved hypothetical protein transcript_product=conserved hypothetical protein location=FR823380:837604-843136(+) protein_length=244 sequence_SO=chromosome S	1	3	24.2	25.573	244	0	23.729	0//0	2//1	93342000	18			11668000	19257000	24297000	22197000	19195000	13020000	10056000	2.18278e+07	2.31392e+07	2.23694e+07	1.2317e+07	9.75019e+06	5.66098e+06	TRUE	FALSE	TRUE	TRUE	FALSE	TRUE	TRUE	FALSE	TRUE	TRUE	FALSE	TRUE					TRUE	TRUE	-0.682336	-1.35158
NCLIV_001030-t26_1-p1	NCLIV_001030-t26_1-p1	NCLIV_001030-t26_1-p1	transcript=NCLIV_001030-t26_1 gene=NCLIV_001030 organism=Neospora_caninum_Liverpool gene_product=hypothetical protein transcript_product=hypothetical protein location=FR823380:861846-870351(-) protein_length=895 sequence_SO=chromosome SO=protein_coding is_	1	3	8	98.392	895	0	10.17	0//0	2//1	21303000	6			519580	7772400	7.6704e+06	8121000	968326	510534	1.00904e+06	5.43137e+06	8.82928e+06	1.05517e+07	380194	555454	392208	TRUE	FALSE	TRUE	FALSE	TRUE	FALSE	TRUE	FALSE	TRUE	FALSE	TRUE	FALSE	CTR	CTR	CTR	CTR	TRUE	TRUE	-3.30756	-4.19226
NCLIV_001050-t26_1-p1	NCLIV_001050-t26_1-p1	NCLIV_001050-t26_1-p1	transcript=NCLIV_001050-t26_1 gene=NCLIV_001050 organism=Neospora_caninum_Liverpool gene_product=hypothetical protein transcript_product=hypothetical protein location=FR823380:880560-894307(+) protein_length=2887 sequence_SO=chromosome SO=protein_coding is	1	2	1.6	306.69	2887	0.0094787	1.7225	0//0	2//1	14860000	12			127010	3292100	3090600	2995500	577970	853344	938776	3.01856e+06	2.88322e+06	3.151e+06	2.22183e+06	1.15202e+06	3.67693e+06	TRUE	FALSE	TRUE	FALSE	TRUE	FALSE	TRUE	FALSE	TRUE	TRUE	FALSE	TRUE	CTR	CTR			TRUE	TRUE	-2.01352	-0.514312
NCLIV_001120-t26_1-p1	NCLIV_001120-t26_1-p1	NCLIV_001120-t26_1-p1	transcript=NCLIV_001120-t26_1 gene=NCLIV_001120 organism=Neospora_caninum_Liverpool gene_product=putative XPA-binding protein transcript_product=putative XPA-binding protein location=FR823380:953408-960564(+) protein_length=976 sequence_SO=chromosome SO=pr	1	3	5.3	112.36	976	0.0031759	2.2361	0//0	2//1	19733000	9			365420	6622100	6422400	8.1422e+06	565779	664035	1.15961e+06	6.45723e+06	5.39137e+06	1.00051e+07	376322	452499	363674	TRUE	FALSE	TRUE	FALSE	TRUE	FALSE	TRUE	FALSE	TRUE	FALSE	TRUE	FALSE	CTR	CTR	CTR	CTR	TRUE	TRUE	-3.21152	-4.15249
NCLIV_001135-t26_1-p1	NCLIV_001135-t26_1-p1	NCLIV_001135-t26_1-p1	transcript=NCLIV_001135-t26_1 gene=NCLIV_001135 organism=Neospora_caninum_Liverpool gene_product=hypothetical protein transcript_product=hypothetical protein location=FR823380:968241-971318(+) protein_length=609 sequence_SO=chromosome SO=protein_coding is_	1	2	6.7	65.378	609	0.00022789	3.5856	0//0	2//1	14770000	6			777350	2619600	3132300	3318300	2819100	3520700	2577500	1.33798e+06	3.30689e+06	4.89439e+06	2.2422e+06	1.51266e+06	2.0889e+06	TRUE	FALSE	TRUE	TRUE	FALSE	TRUE	TRUE	FALSE	TRUE	TRUE	FALSE	TRUE					TRUE	TRUE	-0.0299813	-0.537305
NCLIV_001180-t26_1-p1	NCLIV_001180-t26_1-p1	NCLIV_001180-t26_1-p1	transcript=NCLIV_001180-t26_1 gene=NCLIV_001180 organism=Neospora_caninum_Liverpool gene_product=cbr-GPDH-1 protein, related transcript_product=cbr-GPDH-1 protein, related location=FR823380:1037160-1042435(+) protein_length=868 sequence_SO=chromosome SO=pr	1	8	16.9	95.697	868	0	162.01	0//0	2//1	313600000	42			6400000	102110000	105500000	105110000	10181000	8365400	11844000	6.84598e+07	7.51971e+07	7.36619e+07	6.69759e+06	5.4338e+06	7.04437e+06	TRUE	FALSE	TRUE	TRUE	FALSE	TRUE	TRUE	FALSE	TRUE	TRUE	FALSE	TRUE					TRUE	TRUE	-3.3775	-3.51019
NCLIV_001230-t26_1-p1	NCLIV_001230-t26_1-p1	NCLIV_001230-t26_1-p1	transcript=NCLIV_001230-t26_1 gene=NCLIV_001230 organism=Neospora_caninum_Liverpool gene_product=protein phosphatase 2C-like domain-containing protein, related transcript_product=protein phosphatase 2C-like domain-containing protein, related location=FR823	1	4	2.4	280.09	2672	0.001933	2.4859	0//0	2//1	37132000	4			290090	13087000	13592000	10635000	775726	711844	530392	8.08346e+06	1.91895e+07	8.4309e+06	586200	2.69845e+06	450518	TRUE	FALSE	TRUE	FALSE	TRUE	FALSE	TRUE	FALSE	TRUE	FALSE	FALSE	FALSE	CTR	CTR			TRUE	TRUE	-4.21904	-3.61388
NCLIV_001250-t26_1-p1	NCLIV_001250-t26_1-p1	NCLIV_001250-t26_1-p1	transcript=NCLIV_001250-t26_1 gene=NCLIV_001250 organism=Neospora_caninum_Liverpool gene_product=putative guanylate binding protein transcript_product=putative guanylate binding protein location=FR823380:1135537-1146057(+) protein_length=1361 sequence_SO=c	1	11	13.7	150.22	1361	0	32.596	0//0	2//1	174810000	60			2865700	48164000	49682000	40819000	18200000	17726000	16786000	2.40465e+07	3.19733e+07	2.73264e+07	9.13302e+06	6.53939e+06	5.5548e+06	TRUE	FALSE	TRUE	TRUE	FALSE	TRUE	TRUE	FALSE	TRUE	TRUE	FALSE	TRUE					TRUE	TRUE	-1.39095	-1.99493
NCLIV_001260-t26_1-p1	NCLIV_001260-t26_1-p1	NCLIV_001260-t26_1-p1	transcript=NCLIV_001260-t26_1 gene=NCLIV_001260 organism=Neospora_caninum_Liverpool gene_product=putative RNA binding protein transcript_product=putative RNA binding protein location=FR823380:1151006-1152346(-) protein_length=155 sequence_SO=chromosome SO=	1	4	27.1	17.028	155	0	9.5152	0//0	2//1	88831000	27			12690000	24203000	31463000	40325000	895307	1.14118e+06	470040	2.43869e+07	3.13635e+07	3.49599e+07	626873	325121	506894	TRUE	FALSE	TRUE	FALSE	TRUE	FALSE	TRUE	FALSE	TRUE	FALSE	TRUE	FALSE	CTR	CTR	CTR	CTR	TRUE	TRUE	-5.32149	-5.99388
NCLIV_001280-t26_1-p1	NCLIV_001280-t26_1-p1	NCLIV_001280-t26_1-p1	transcript=NCLIV_001280-t26_1 gene=NCLIV_001280 organism=Neospora_caninum_Liverpool gene_product=putative ribokinase transcript_product=putative ribokinase location=FR823380:1168697-1170395(-) protein_length=440 sequence_SO=chromosome SO=protein_coding is_	1	10	36.4	46.554	440	0	60.361	0//0	2//1	328290000	52			14922000	128690000	111180000	110160000	725404	737407	1.03036e+06	6.91559e+07	7.22651e+07	6.16155e+07	829445	659377	444635	TRUE	FALSE	TRUE	FALSE	TRUE	FALSE	TRUE	FALSE	TRUE	FALSE	TRUE	FALSE	CTR	CTR	CTR	CTR	TRUE	TRUE	-7.14914	-6.75738
NCLIV_001290-t26_1-p1	NCLIV_001290-t26_1-p1	NCLIV_001290-t26_1-p1	transcript=NCLIV_001290-t26_1 gene=NCLIV_001290 organism=Neospora_caninum_Liverpool gene_product=conserved hypothetical protein transcript_product=conserved hypothetical protein location=FR823380:1173285-1185228(-) protein_length=1221 sequence_SO=chromosom	1	30	38.8	130.32	1221	0	291.64	0//0	2//1	765490000	137			13669000	292070000	255090000	248700000	5.5543e+06	2598300	3891700	8.14105e+07	6.78949e+07	9.26003e+07	2.82089e+06	1.05904e+06	3.01368e+06	TRUE	FALSE	TRUE	TRUE	FALSE	TRUE	TRUE	FALSE	TRUE	TRUE	FALSE	TRUE					TRUE	TRUE	-6.11057	-5.26496
NCLIV_001300-t26_1-p1	NCLIV_001300-t26_1-p1	NCLIV_001300-t26_1-p1	transcript=NCLIV_001300-t26_1 gene=NCLIV_001300 organism=Neospora_caninum_Liverpool gene_product=putative calmodulin transcript_product=putative calmodulin location=FR823380:1187980-1188381(+) protein_length=133 sequence_SO=chromosome SO=protein_coding is_	1	20	85.7	15.141	133	0	323.31	0//0	2//1	11388000000	384			1265400000	3368200000	2613300000	2631500000	1232900000	1005800000	1144400000	1.22424e+09	1.22439e+09	1.2996e+09	4.20911e+08	2.9332e+08	3.20758e+08	TRUE	FALSE	TRUE	TRUE	FALSE	TRUE	TRUE	FALSE	TRUE	TRUE	FALSE	TRUE					TRUE	TRUE	-1.34292	-1.87344
NCLIV_001320-t26_1-p1	NCLIV_001320-t26_1-p1	NCLIV_001320-t26_1-p1	transcript=NCLIV_001320-t26_1 gene=NCLIV_001320 organism=Neospora_caninum_Liverpool gene_product=conserved hypothetical protein transcript_product=conserved hypothetical protein location=FR823380:1193414-1195883(-) protein_length=439 sequence_SO=chromosome	1	2	7.1	43.675	439	0	8.5801	0//0	2//1	43101000	9			1795900	21252000	11162000	9807000	932149	617110	947090	2.28679e+07	9.32605e+06	9.52169e+06	470346	292743	560664	TRUE	FALSE	TRUE	FALSE	TRUE	FALSE	TRUE	FALSE	TRUE	FALSE	TRUE	FALSE	CTR	CTR	CTR	CTR	TRUE	TRUE	-4.02002	-4.89434
NCLIV_001360-t26_1-p1	NCLIV_001360-t26_1-p1	NCLIV_001360-t26_1-p1	transcript=NCLIV_001360-t26_1 gene=NCLIV_001360 organism=Neospora_caninum_Liverpool gene_product=conserved hypothetical protein transcript_product=conserved hypothetical protein location=FR823380:1232909-1235770(+) protein_length=285 sequence_SO=chromosome	1	3	16.1	31.961	285	0	6.1477	0//0	2//1	26030000	15			1446100	6.0329e+06	6.9345e+06	5244900	6044300	675264	4522600	8.09176e+06	8.15514e+06	6.61574e+06	1.96275e+06	1.27212e+06	1.69284e+06	TRUE	FALSE	TRUE	TRUE	FALSE	FALSE	TRUE	FALSE	TRUE	TRUE	FALSE	TRUE					TRUE	TRUE	-1.19044	-2.23017
NCLIV_001370-t26_1-p1	NCLIV_001370-t26_1-p1	NCLIV_001370-t26_1-p1	transcript=NCLIV_001370-t26_1 gene=NCLIV_001370 organism=Neospora_caninum_Liverpool gene_product=putative DEAD/DEAH box helicase transcript_product=putative DEAD/DEAH box helicase location=FR823380:1238442-1256845(-) protein_length=2249 sequence_SO=chromos	1	42	29.3	254.96	2249	0	140.06	0//0	2//1	917840000	169			7981200	287890000	345780000	341530000	526526	811856	977823	6.44465e+07	7.01131e+07	8.17718e+07	5.68058e+06	1.71765e+06	3.70113e+06	TRUE	FALSE	TRUE	FALSE	TRUE	FALSE	TRUE	FALSE	TRUE	TRUE	FALSE	TRUE	CTR	CTR			TRUE	TRUE	-8.75914	-4.44024
NCLIV_001380-t26_1-p1	NCLIV_001380-t26_1-p1	NCLIV_001380-t26_1-p1	transcript=NCLIV_001380-t26_1 gene=NCLIV_001380 organism=Neospora_caninum_Liverpool gene_product=ubiquitin carboxyl-terminal hydrolase, related transcript_product=ubiquitin carboxyl-terminal hydrolase, related location=FR823380:1259789-1266398(+) protein_l	1	9	30.8	63.381	562	0	62.411	0//0	2//1	235570000	53			8413100	68412000	8.4531e+07	76295000	10117000	1.32693e+06	14402000	5.32773e+07	4.84856e+07	4.31462e+07	4.12062e+06	2.19467e+06	7.39814e+06	TRUE	FALSE	TRUE	TRUE	FALSE	FALSE	TRUE	FALSE	TRUE	TRUE	FALSE	TRUE					TRUE	TRUE	-3.7187	-3.56736
NCLIV_001430-t26_1-p1	NCLIV_001430-t26_1-p1	NCLIV_001430-t26_1-p1	transcript=NCLIV_001430-t26_1 gene=NCLIV_001430 organism=Neospora_caninum_Liverpool gene_product=f3f19.18, related transcript_product=f3f19.18, related location=FR823380:1316361-1323970(+) protein_length=877 sequence_SO=chromosome SO=protein_coding is_pseu	1	3	7.1	98.46	877	0	7.8879	0//0	2//1	19805000	9			430540	6688500	8.2054e+06	6567600	1.21632e+06	747767	948418	7.44548e+06	7.28166e+06	8.96909e+06	686775	775189	701544	TRUE	FALSE	TRUE	FALSE	TRUE	FALSE	TRUE	FALSE	TRUE	FALSE	TRUE	FALSE	CTR	CTR	CTR	CTR	TRUE	TRUE	-2.90228	-3.44882
NCLIV_001450-t26_1-p1	NCLIV_001450-t26_1-p1	NCLIV_001450-t26_1-p1	transcript=NCLIV_001450-t26_1 gene=NCLIV_001450 organism=Neospora_caninum_Liverpool gene_product=hypothetical protein transcript_product=hypothetical protein location=FR823380:1341731-1366906(+) protein_length=4864 sequence_SO=chromosome SO=protein_coding	1	63	20.5	545.85	4864	0	323.31	0//0	2//1	2271500000	270			8770100	484440000	9.5578e+08	9.2321e+08	114620000	7.1436e+07	64072000	5.88009e+07	4.92011e+08	8.43152e+08	8.87327e+07	6.60825e+07	6.17516e+07	TRUE	FALSE	TRUE	TRUE	FALSE	TRUE	TRUE	FALSE	TRUE	TRUE	FALSE	TRUE					TRUE	TRUE	-3.22344	-2.02466
NCLIV_001510-t26_1-p1	NCLIV_001510-t26_1-p1	NCLIV_001510-t26_1-p1	transcript=NCLIV_001510-t26_1 gene=NCLIV_001510 organism=Neospora_caninum_Liverpool gene_product=conserved hypothetical protein transcript_product=conserved hypothetical protein location=FR823380:1398751-1404045(-) protein_length=1764 sequence_SO=chromosom	1	25	29.1	191.37	1764	0	114.06	0//0	2//1	544580000	100			6893400	198040000	194890000	188880000	1.13461e+06	947675	1.03614e+06	4.32422e+07	4.42121e+07	3.99957e+07	468695	467100	429080	TRUE	FALSE	TRUE	FALSE	TRUE	FALSE	TRUE	FALSE	TRUE	FALSE	TRUE	FALSE	CTR	CTR	CTR	CTR	TRUE	TRUE	-7.5472	-6.54489
NCLIV_001520-t26_1-p1	NCLIV_001520-t26_1-p1	NCLIV_001520-t26_1-p1	transcript=NCLIV_001520-t26_1 gene=NCLIV_001520 organism=Neospora_caninum_Liverpool gene_product=eukaryotic translation initiation factor 3 subunit C, related transcript_product=eukaryotic translation initiation factor 3 subunit C, related location=FR82338	1	30	34.4	109.67	975	0	323.31	0//0	2//1	3233700000	244			80842000	1057000000	1047100000	1018500000	125460000	109620000	93382000	3.62365e+08	3.31394e+08	3.27095e+08	2.90076e+07	2.29349e+07	2.25232e+07	TRUE	FALSE	TRUE	TRUE	FALSE	TRUE	TRUE	FALSE	TRUE	TRUE	FALSE	TRUE					TRUE	TRUE	-3.25922	-3.78537
NCLIV_001540-t26_1-p1	NCLIV_001540-t26_1-p1	NCLIV_001540-t26_1-p1	transcript=NCLIV_001540-t26_1 gene=NCLIV_001540 organism=Neospora_caninum_Liverpool gene_product=putative PH domain-containing protein transcript_product=putative PH domain-containing protein location=FR823380:1420709-1426783(+) protein_length=542 sequence	1	5	17.3	61.322	542	0	21.757	0//0	2//1	60769000	36			2250700	16228000	17075000	14577000	6.9805e+06	4846000	8.0991e+06	1.25935e+07	1.78368e+07	1.33782e+07	3.99166e+06	1.49022e+06	3.86155e+06	TRUE	FALSE	TRUE	TRUE	FALSE	TRUE	TRUE	FALSE	TRUE	TRUE	FALSE	TRUE					TRUE	TRUE	-1.29399	-2.34384
NCLIV_001550-t26_1-p1	NCLIV_001550-t26_1-p1	NCLIV_001550-t26_1-p1	transcript=NCLIV_001550-t26_1 gene=NCLIV_001550 organism=Neospora_caninum_Liverpool gene_product=putative ribonucleoside-diphosphate reductase, large subunit transcript_product=putative ribonucleoside-diphosphate reductase, large subunit location=FR823380:	1	32	53.4	99.125	886	0	208.47	0//0	2//1	1870200000	179			40657000	6.6162e+08	6.946e+08	604020000	9163000	9.132e+06	5256400	1.9158e+08	1.68736e+08	1.74058e+08	5.62603e+06	5.67783e+06	1.87367e+06	TRUE	FALSE	TRUE	TRUE	FALSE	TRUE	TRUE	FALSE	TRUE	TRUE	FALSE	TRUE					TRUE	TRUE	-6.42251	-5.50684
NCLIV_001570-t26_1-p1	NCLIV_001570-t26_1-p1	NCLIV_001570-t26_1-p1	transcript=NCLIV_001570-t26_1 gene=NCLIV_001570 organism=Neospora_caninum_Liverpool gene_product=eukaryotic translation initiation factor 3 subunit G-2, related transcript_product=eukaryotic translation initiation factor 3 subunit G-2, related location=FR8	1	6	3.9	205.74	1870	0	76.377	0//0	2//1	1305400000	62			15358000	404730000	425350000	427410000	52328000	56011000	4.7481e+07	3.01875e+08	3.21188e+08	3.37463e+08	2.88672e+07	2.5918e+07	2.26082e+07	TRUE	FALSE	TRUE	TRUE	FALSE	TRUE	TRUE	FALSE	TRUE	TRUE	FALSE	TRUE					TRUE	TRUE	-3.01546	-3.63922
NCLIV_001580-t26_1-p1	NCLIV_001580-t26_1-p1	NCLIV_001580-t26_1-p1	transcript=NCLIV_001580-t26_1 gene=NCLIV_001580 organism=Neospora_caninum_Liverpool gene_product=putative rhomboid-like protease 5 transcript_product=putative rhomboid-like protease 5 location=FR823380:1461291-1467532(+) protein_length=937 sequence_SO=chro	1	3	9.2	101.64	937	0	6.5854	0//0	2//1	44258000	9			1341100	8979700	6.3468e+06	7540000	10485000	9.0156e+06	8.9968e+06	1.10012e+07	7.81919e+06	1.12958e+07	6.05534e+06	4.36521e+06	4.75321e+06	TRUE	FALSE	TRUE	TRUE	FALSE	TRUE	TRUE	FALSE	TRUE	TRUE	FALSE	TRUE					TRUE	TRUE	0.328276	-0.983723
NCLIV_001590-t26_1-p1	NCLIV_001590-t26_1-p1	NCLIV_001590-t26_1-p1	transcript=NCLIV_001590-t26_1 gene=NCLIV_001590 organism=Neospora_caninum_Liverpool gene_product=hypothetical protein transcript_product=hypothetical protein location=FR823380:1469715-1474629(-) protein_length=693 sequence_SO=chromosome SO=protein_coding i	1	2	4.8	73.692	693	0.002763	2.3125	0//0	2//1	10373000	5			305090	4561600	2743200	3677100	966219	567172	525392	4.47888e+06	2.3648e+06	3.51163e+06	767411	319666	405004	TRUE	FALSE	TRUE	FALSE	TRUE	FALSE	TRUE	FALSE	TRUE	FALSE	TRUE	FALSE	CTR	CTR	CTR	CTR	TRUE	TRUE	-2.44007	-2.84943
NCLIV_001600-t26_1-p1	NCLIV_001600-t26_1-p1	NCLIV_001600-t26_1-p1	transcript=NCLIV_001600-t26_1 gene=NCLIV_001600 organism=Neospora_caninum_Liverpool gene_product=possible RNA-binding protein, related transcript_product=possible RNA-binding protein, related location=FR823380:1479258-1485253(-) protein_length=1163 sequenc	1	15	20.8	122.76	1163	0	120.84	0//0	2//1	592440000	100			10394000	184220000	183160000	158930000	33234000	28166000	5.4958e+07	9.11171e+07	7.14776e+07	7.28423e+07	1.86601e+07	1.643e+07	2.65085e+07	TRUE	FALSE	TRUE	TRUE	FALSE	TRUE	TRUE	FALSE	TRUE	TRUE	FALSE	TRUE					TRUE	TRUE	-2.23459	-1.95575
NCLIV_001620-t26_1-p1	NCLIV_001620-t26_1-p1	NCLIV_001620-t26_1-p1	transcript=NCLIV_001620-t26_1 gene=NCLIV_001620 organism=Neospora_caninum_Liverpool gene_product=conserved hypothetical protein transcript_product=conserved hypothetical protein location=FR823380:1495023-1503073(-) protein_length=2103 sequence_SO=chromosom	1	21	25.3	212.51	2103	0	83.128	0//0	2//1	408230000	92			6003300	145860000	150890000	137980000	1.1129e+06	832710	1.09264e+06	5.09217e+07	7.11331e+07	4.58741e+07	455939	663689	396540	TRUE	FALSE	TRUE	FALSE	TRUE	FALSE	TRUE	FALSE	TRUE	FALSE	TRUE	FALSE	CTR	CTR	CTR	CTR	TRUE	TRUE	-7.17203	-6.80041
NCLIV_001640-t26_1-p1	NCLIV_001640-t26_1-p1	NCLIV_001640-t26_1-p1	transcript=NCLIV_001640-t26_1 gene=NCLIV_001640 organism=Neospora_caninum_Liverpool gene_product=conserved hypothetical protein transcript_product=conserved hypothetical protein location=FR823380:1524528-1527840(+) protein_length=732 sequence_SO=chromosome	1	6	15.8	75.959	732	0	19.109	0//0	2//1	70480000	17			2517100	28536000	25209000	22271000	835767	654177	726610	2.12397e+07	2.40363e+07	1.7036e+07	601683	456135	601764	TRUE	FALSE	TRUE	FALSE	TRUE	FALSE	TRUE	FALSE	TRUE	FALSE	TRUE	FALSE	CTR	CTR	CTR	CTR	TRUE	TRUE	-5.09983	-5.22816
NCLIV_001660-t26_1-p1	NCLIV_001660-t26_1-p1	NCLIV_001660-t26_1-p1	transcript=NCLIV_001660-t26_1 gene=NCLIV_001660 organism=Neospora_caninum_Liverpool gene_product=conserved hypothetical protein transcript_product=conserved hypothetical protein location=FR823380:1540390-1541394(-) protein_length=334 sequence_SO=chromosome	1	5	38	35.476	334	0	95.303	0//0	2//1	784380000	52			41283000	138060000	158360000	126330000	206170000	138210000	159480000	1.06726e+08	1.21286e+08	1.11423e+08	1.40419e+08	9.93426e+07	1.10903e+08	TRUE	FALSE	TRUE	TRUE	FALSE	TRUE	TRUE	FALSE	TRUE	TRUE	FALSE	TRUE					TRUE	TRUE	0.239457	0.0337156
NCLIV_001770-t26_1-p1	NCLIV_001770-t26_1-p1	NCLIV_001770-t26_1-p1	transcript=NCLIV_001770-t26_1 gene=NCLIV_001770 organism=Neospora_caninum_Liverpool gene_product=putative DNAK family domain containing protein transcript_product=putative DNAK family domain containing protein location=FR823380:1646176-1654294(-) protein_l	1	32	58.6	86.318	802	0	323.31	0//0	2//1	1578900000	213			38510000	579450000	538630000	554870000	1.03489e+06	1.39168e+06	880735	1.49487e+08	1.17521e+08	1.15752e+08	277530	625269	388591	TRUE	FALSE	TRUE	FALSE	TRUE	FALSE	TRUE	FALSE	TRUE	FALSE	TRUE	FALSE	CTR	CTR	CTR	CTR	TRUE	TRUE	-9.0082	-8.28198
NCLIV_001800-t26_1-p1	NCLIV_001800-t26_1-p1	NCLIV_001800-t26_1-p1	transcript=NCLIV_001800-t26_1 gene=NCLIV_001800 organism=Neospora_caninum_Liverpool gene_product=putative leucine rich repeat protein transcript_product=putative leucine rich repeat protein location=FR823380:1670878-1674766(+) protein_length=739 sequence_S	1	9	20.8	78.598	739	0	17.245	0//0	2//1	108770000	35			2529600	38179000	39656000	38639000	908858	451542	624272	2.57771e+07	2.34106e+07	2.07259e+07	615685	399288	451253	TRUE	FALSE	TRUE	FALSE	TRUE	FALSE	TRUE	FALSE	TRUE	FALSE	TRUE	FALSE	CTR	CTR	CTR	CTR	TRUE	TRUE	-5.93362	-5.59423
NCLIV_001820-t26_1-p1	NCLIV_001820-t26_1-p1	NCLIV_001820-t26_1-p1	transcript=NCLIV_001820-t26_1 gene=NCLIV_001820 organism=Neospora_caninum_Liverpool gene_product=conserved hypothetical protein transcript_product=conserved hypothetical protein location=FR823380:1681080-1685423(+) protein_length=525 sequence_SO=chromosome	1	2	5.9	57.726	525	0.0021327	2.3561	0//0	2//1	2927300	7			112590	1110500	1106500	851720	1.338e+06	559438	687652	1.14612e+06	902122	903458	491165	464270	518828	TRUE	FALSE	TRUE	FALSE	TRUE	FALSE	TRUE	FALSE	TRUE	FALSE	TRUE	FALSE	CTR	CTR	CTR	CTR	TRUE	TRUE	-0.341261	-0.99368
NCLIV_001830-t26_1-p1	NCLIV_001830-t26_1-p1	NCLIV_001830-t26_1-p1	transcript=NCLIV_001830-t26_1 gene=NCLIV_001830 organism=Neospora_caninum_Liverpool gene_product=hypothetical protein transcript_product=hypothetical protein location=FR823380:1688090-1690507(+) protein_length=503 sequence_SO=chromosome SO=protein_coding i	1	2	4.4	51.911	503	0.002766	2.321	0//0	2//1	10252000	4			445740	596455	535088	260890	5783000	3677700	4390900	501843	281602	301104	5.30853e+06	1.84347e+06	3.33064e+06	FALSE	TRUE	FALSE	TRUE	FALSE	TRUE	FALSE	TRUE	FALSE	TRUE	FALSE	TRUE	M	M	M	M	TRUE	TRUE	3.3771	3.19372
NCLIV_001840-t26_1-p1	NCLIV_001840-t26_1-p1	NCLIV_001840-t26_1-p1	transcript=NCLIV_001840-t26_1 gene=NCLIV_001840 organism=Neospora_caninum_Liverpool gene_product=putative sec1 family domain-containing protein transcript_product=putative sec1 family domain-containing protein location=FR823380:1695165-1698975(+) protein_l	1	7	15.4	108.79	1035	0	13.555	0//0	2//1	55292000	18			1285900	18475000	21138000	19822000	2.47519e+06	1.00433e+06	773276	1.17699e+07	1.70817e+07	1.14603e+07	466884	623258	517260	TRUE	FALSE	TRUE	FALSE	TRUE	FALSE	TRUE	FALSE	TRUE	FALSE	TRUE	FALSE	CTR	CTR	CTR	CTR	TRUE	TRUE	-3.99182	-4.634
NCLIV_001890-t26_1-p1	NCLIV_001890-t26_1-p1	NCLIV_001890-t26_1-p1	transcript=NCLIV_001890-t26_1 gene=NCLIV_001890 organism=Neospora_caninum_Liverpool gene_product=hypothetical protein transcript_product=hypothetical protein location=FR823380:1734247-1743516(-) protein_length=975 sequence_SO=chromosome SO=protein_coding i	1	28	48.9	104.72	975	0	254.66	0//0	2//1	1110600000	137			30017000	417600000	368550000	363660000	1.00912e+06	8130300	12383000	2.02178e+08	1.84818e+08	1.16079e+08	1.0325e+06	5.50086e+06	5.36473e+06	TRUE	FALSE	TRUE	TRUE	FALSE	FALSE	TRUE	FALSE	TRUE	TRUE	FALSE	TRUE					TRUE	TRUE	-6.35715	-5.70637
NCLIV_001930-t26_1-p1	NCLIV_001930-t26_1-p1	NCLIV_001930-t26_1-p1	transcript=NCLIV_001930-t26_1 gene=NCLIV_001930 organism=Neospora_caninum_Liverpool gene_product=conserved hypothetical protein transcript_product=conserved hypothetical protein location=FR823380:1771257-1779557(+) protein_length=1186 sequence_SO=chromosom	1	4	7.2	128.63	1186	0	7.7974	0//0	2//1	54204000	13			1042400	12922000	13958000	12619000	6123400	6.3751e+06	6.3592e+06	1.36126e+07	1.8409e+07	1.40644e+07	1.94067e+06	2.63271e+06	4.34746e+06	TRUE	FALSE	TRUE	TRUE	FALSE	TRUE	TRUE	FALSE	TRUE	TRUE	FALSE	TRUE					TRUE	TRUE	-1.06556	-2.43664
NCLIV_001950-t26_1-p1	NCLIV_001950-t26_1-p1	NCLIV_001950-t26_1-p1	transcript=NCLIV_001950-t26_1 gene=NCLIV_001950 organism=Neospora_caninum_Liverpool gene_product=unspecified product transcript_product=unspecified product location=FR823380:1793066-1794763(-) protein_length=565 sequence_SO=chromosome SO=protein_coding is_	1	10	27.6	63.037	565	0	63.019	0//0	2//1	238580000	44			8520800	72537000	89784000	86627000	4.6835e+06	536031	4621700	4.37942e+07	5.24199e+07	5.8249e+07	3.40347e+06	792468	3.00491e+06	TRUE	FALSE	TRUE	TRUE	FALSE	FALSE	TRUE	FALSE	TRUE	TRUE	FALSE	TRUE					TRUE	TRUE	-5.18979	-4.67004
NCLIV_001970-t26_1-p1	NCLIV_001970-t26_1-p1	NCLIV_001970-t26_1-p1	transcript=NCLIV_001970-t26_1 gene=NCLIV_001970 organism=Neospora_caninum_Liverpool gene_product=unspecified product transcript_product=unspecified product location=FR823380:1801552-1803336(-) protein_length=594 sequence_SO=chromosome SO=protein_coding is_	1	43	67.5	66.822	594	0	323.31	0//0	2//1	113650000000	1464			3788300000	19913000000	20471000000	20010000000	24767000000	21602000000	23834000000	8.18559e+09	8.1663e+09	7.98251e+09	1.07472e+10	5.92127e+09	9.70166e+09	TRUE	FALSE	TRUE	TRUE	FALSE	TRUE	TRUE	FALSE	TRUE	TRUE	FALSE	TRUE					TRUE	TRUE	0.214864	0.0701398
NCLIV_001980-t26_1-p1	NCLIV_001980-t26_1-p1;NCLIV_001960-t26_1-p1	NCLIV_001980-t26_1-p1	transcript=NCLIV_001980-t26_1 gene=NCLIV_001980 organism=Neospora_caninum_Liverpool gene_product=hypothetical protein transcript_product=hypothetical protein location=FR823380:1812577-1822573(+) protein_length=1520 sequence_SO=chromosome SO=protein_coding	2	7	8.5	163.35	1520	0	10.276	0//0	2//1	64004000	20			1000100	23353000	23335000	21030000	699236	1.23423e+06	608914	2.02092e+07	1.52825e+07	1.38264e+07	454580	497296	646060	TRUE	FALSE	TRUE	FALSE	TRUE	FALSE	TRUE	FALSE	TRUE	FALSE	TRUE	FALSE	CTR	CTR	CTR	CTR	TRUE	TRUE	-4.80419	-4.94519
NCLIV_002020-t26_1-p1	NCLIV_002020-t26_1-p1	NCLIV_002020-t26_1-p1	transcript=NCLIV_002020-t26_1 gene=NCLIV_002020 organism=Neospora_caninum_Liverpool gene_product=hypothetical protein transcript_product=hypothetical protein location=FR823380:1855854-1859302(-) protein_length=642 sequence_SO=chromosome SO=protein_coding i	1	11	33.8	70.164	642	0	133.95	0//0	2//1	449920000	90			21425000	8.2308e+07	66970000	7.7366e+07	102260000	95689000	108000000	5.95256e+07	3.92176e+07	4.60629e+07	5.82236e+07	4.75784e+07	5.26913e+07	TRUE	FALSE	TRUE	TRUE	FALSE	TRUE	TRUE	FALSE	TRUE	TRUE	FALSE	TRUE					TRUE	TRUE	0.436412	0.146952
NCLIV_002110-t26_1-p1	NCLIV_002110-t26_1-p1	NCLIV_002110-t26_1-p1	transcript=NCLIV_002110-t26_1 gene=NCLIV_002110 organism=Neospora_caninum_Liverpool gene_product=putative TPR domain-containing protein transcript_product=putative TPR domain-containing protein location=FR823380:1948639-1952759(-) protein_length=438 sequen	1	5	16.7	49.043	438	0	12.463	0//0	2//1	50652000	16			2979500	16489000	19913000	18020000	1.38466e+06	664472	937581	1.41762e+07	1.61053e+07	1.18952e+07	441191	688797	457467	TRUE	FALSE	TRUE	FALSE	TRUE	FALSE	TRUE	FALSE	TRUE	FALSE	TRUE	FALSE	CTR	CTR	CTR	CTR	TRUE	TRUE	-4.24792	-4.75127
NCLIV_002120-t26_1-p1	NCLIV_002120-t26_1-p1	NCLIV_002120-t26_1-p1	transcript=NCLIV_002120-t26_1 gene=NCLIV_002120 organism=Neospora_caninum_Liverpool gene_product=hypothetical protein transcript_product=hypothetical protein location=FR823380:1963706-1994038(-) protein_length=8243 sequence_SO=chromosome SO=protein_coding	1	64	16.5	859.85	8243	0	323.31	0//0	2//1	878670000	262			2720300	307110000	308330000	313710000	862858	1.12246e+06	744219	5.26247e+07	3.46997e+07	4.52903e+07	2.04965e+06	379188	459213	TRUE	FALSE	TRUE	FALSE	TRUE	FALSE	TRUE	FALSE	TRUE	FALSE	FALSE	FALSE	CTR	CTR			TRUE	TRUE	-8.43219	-5.94069
NCLIV_002130-t26_1-p1	NCLIV_002130-t26_1-p1	NCLIV_002130-t26_1-p1	transcript=NCLIV_002130-t26_1 gene=NCLIV_002130 organism=Neospora_caninum_Liverpool gene_product=putative ubiquinone/menaquinone biosynthesis methyltransferae transcript_product=putative ubiquinone/menaquinone biosynthesis methyltransferae location=FR82338	1	3	11.6	50.731	465	0.00024851	5.1078	0//0	2//1	23866000	7			1084800	6.4545e+06	13127000	5659600	625236	659358	780544	8.24219e+06	1.43458e+07	2.91783e+06	864040	645995	401738	TRUE	FALSE	TRUE	FALSE	TRUE	FALSE	TRUE	FALSE	TRUE	FALSE	TRUE	FALSE	CTR	CTR	CTR	CTR	TRUE	TRUE	-3.51377	-3.52913
NCLIV_002140-t26_1-p1	NCLIV_002140-t26_1-p1	NCLIV_002140-t26_1-p1	transcript=NCLIV_002140-t26_1 gene=NCLIV_002140 organism=Neospora_caninum_Liverpool gene_product=wd repeat protein, related transcript_product=wd repeat protein, related location=FR823380:2002225-2010854(-) protein_length=1223 sequence_SO=chromosome SO=pro	1	3	5.6	132.08	1223	0	7.2655	0//0	2//1	47658000	17			992880	15520000	13706000	11871000	5.9078e+06	508096	4612300	1.69629e+07	1.45511e+07	1.48444e+07	1.92017e+06	947875	1.14861e+06	TRUE	FALSE	TRUE	TRUE	FALSE	FALSE	TRUE	FALSE	TRUE	TRUE	FALSE	TRUE					TRUE	TRUE	-2.50363	-3.59178
NCLIV_002190-t26_1-p1	NCLIV_002190-t26_1-p1	NCLIV_002190-t26_1-p1	transcript=NCLIV_002190-t26_1 gene=NCLIV_002190 organism=Neospora_caninum_Liverpool gene_product=conserved hypothetical protein transcript_product=conserved hypothetical protein location=FR823380:2055151-2056407(-) protein_length=159 sequence_SO=chromosome	1	4	37.1	17.013	159	0	31.379	0//0	2//1	54001000	25			7714400	17733000	18656000	17091000	1.01107e+06	3979400	683499	1.85013e+07	1.74539e+07	1.58483e+07	540605	1.04178e+06	705007	TRUE	FALSE	TRUE	FALSE	FALSE	FALSE	TRUE	FALSE	TRUE	FALSE	FALSE	FALSE					TRUE	TRUE	-3.66855	-4.55129
NCLIV_002210-t26_1-p1	NCLIV_002210-t26_1-p1	NCLIV_002210-t26_1-p1	transcript=NCLIV_002210-t26_1 gene=NCLIV_002210 organism=Neospora_caninum_Liverpool gene_product=putative SET domain-containing protein transcript_product=putative SET domain-containing protein location=FR823380:2068990-2088704(-) protein_length=5146 seque	1	3	1.3	554.04	5146	0.0046122	2.0371	0//0	2//1	273920000	4			1175600	8.9965e+07	119400000	8.7436e+07	664428	731770	1.28505e+06	8.42486e+07	1.14897e+08	8.4449e+07	1.3541e+06	1.25484e+06	610116	TRUE	FALSE	TRUE	FALSE	TRUE	FALSE	TRUE	FALSE	TRUE	FALSE	TRUE	FALSE	CTR	CTR	CTR	CTR	TRUE	TRUE	-6.83988	-6.5296
NCLIV_002230-t26_1-p1	NCLIV_002230-t26_1-p1;NCLIV_002220-t26_1-p1;NCLIV_002240-t26_1-p1	NCLIV_002230-t26_1-p1;NCLIV_002220-t26_1-p1;NCLIV_002240-t26_1-p1	transcript=NCLIV_002230-t26_1 gene=NCLIV_002230 organism=Neospora_caninum_Liverpool gene_product=srs domain-containing protein transcript_product=srs domain-containing protein location=FR823380:2095258-2096445(-) protein_length=395 sequence_SO=chromosome S	3	2	12.4	41.847	395	0.000231	3.8374	0//0	2//1	42751000	18			2514800	7557000	8.7133e+06	8.4339e+06	7309700	8145500	10102000	7.23349e+06	8.20691e+06	7.22049e+06	7.18683e+06	6.19596e+06	6.76224e+06	TRUE	FALSE	TRUE	TRUE	FALSE	TRUE	TRUE	FALSE	TRUE	TRUE	FALSE	TRUE					TRUE	TRUE	0.0383839	-0.169814
NCLIV_002330-t26_1-p1	NCLIV_002330-t26_1-p1	NCLIV_002330-t26_1-p1	transcript=NCLIV_002330-t26_1 gene=NCLIV_002330 organism=Neospora_caninum_Liverpool gene_product=conserved hypothetical protein transcript_product=conserved hypothetical protein location=FR823380:2160263-2165125(-) protein_length=745 sequence_SO=chromosome	1	4	11.4	81.225	745	0	8.142	0//0	2//1	33781000	11			804310	5708200	9.3406e+06	4.5271e+06	4.8592e+06	3767400	8.6999e+06	6.43553e+06	1.46456e+07	4.99483e+06	2.72094e+06	1.69305e+06	4.0982e+06	TRUE	FALSE	TRUE	TRUE	FALSE	TRUE	TRUE	FALSE	TRUE	TRUE	FALSE	TRUE					TRUE	TRUE	-0.19995	-1.54672
NCLIV_002380-t26_1-p1	NCLIV_002380-t26_1-p1	NCLIV_002380-t26_1-p1	transcript=NCLIV_002380-t26_1 gene=NCLIV_002380 organism=Neospora_caninum_Liverpool gene_product=conserved hypothetical protein transcript_product=conserved hypothetical protein location=FR823380:2206630-2208156(+) protein_length=277 sequence_SO=chromosome	1	11	27.4	30.992	277	0	63.206	0//0	2//1	881850000	83			67835000	222790000	166580000	194400000	136990000	123470000	130780000	1.6785e+08	1.40695e+08	1.65715e+08	4.66733e+07	5.00659e+07	5.41901e+07	TRUE	FALSE	TRUE	TRUE	FALSE	TRUE	TRUE	FALSE	TRUE	TRUE	FALSE	TRUE					TRUE	TRUE	-0.568518	-1.64993
NCLIV_002390-t26_1-p1	NCLIV_002390-t26_1-p1	NCLIV_002390-t26_1-p1	transcript=NCLIV_002390-t26_1 gene=NCLIV_002390 organism=Neospora_caninum_Liverpool gene_product=nucleoside diphosphate kinase transcript_product=nucleoside diphosphate kinase location=FR823380:2209162-2210235(-) protein_length=155 sequence_SO=chromosome S	1	13	81.9	17.652	155	0	323.31	0//0	2//1	7941200000	258			992650000	2534100000	2146700000	2160000000	249170000	246920000	237410000	1.1718e+09	1.04037e+09	1.1006e+09	8.1009e+07	6.90299e+07	8.75044e+07	TRUE	FALSE	TRUE	TRUE	FALSE	TRUE	TRUE	FALSE	TRUE	TRUE	FALSE	TRUE					TRUE	TRUE	-3.21728	-3.807
NCLIV_002400-t26_1-p1	NCLIV_002400-t26_1-p1	NCLIV_002400-t26_1-p1	transcript=NCLIV_002400-t26_1 gene=NCLIV_002400 organism=Neospora_caninum_Liverpool gene_product=hypothetical protein transcript_product=hypothetical protein location=FR823380:2211954-2216013(+) protein_length=370 sequence_SO=chromosome SO=protein_coding i	1	4	18.6	38.493	370	0	59.938	0//0	2//1	135930000	28			12358000	50709000	43666000	40680000	1.22385e+06	3681100	466921	5.74922e+07	3.23019e+07	3.53004e+07	653713	1.06895e+06	862392	TRUE	FALSE	TRUE	FALSE	FALSE	FALSE	TRUE	FALSE	TRUE	FALSE	FALSE	FALSE					TRUE	TRUE	-5.12868	-5.57704
NCLIV_002440-t26_1-p1	NCLIV_002440-t26_1-p1	NCLIV_002440-t26_1-p1	transcript=NCLIV_002440-t26_1 gene=NCLIV_002440 organism=Neospora_caninum_Liverpool gene_product=putative tubulin-specific chaperone a transcript_product=putative tubulin-specific chaperone a location=FR823380:2243014-2244089(+) protein_length=189 sequence	1	3	27.5	20.943	189	0	9.095	0//0	2//0	34133000	12			3792600	11572000	12671000	12024000	886030	783809	487196	1.10772e+07	1.21289e+07	1.18747e+07	512556	515095	607687	TRUE	FALSE	TRUE	FALSE	TRUE	FALSE	TRUE	FALSE	TRUE	FALSE	TRUE	FALSE	CTR	CTR	CTR	CTR	TRUE	TRUE	-4.11576	-4.42654
NCLIV_002470-t26_1-p1	NCLIV_002470-t26_1-p1	NCLIV_002470-t26_1-p1	transcript=NCLIV_002470-t26_1 gene=NCLIV_002470 organism=Neospora_caninum_Liverpool gene_product=conserved hypothetical protein transcript_product=conserved hypothetical protein location=FR823381:34695-39027(-) protein_length=1337 sequence_SO=chromosome SO	1	22	30.8	137.81	1337	0	90.241	0//0	2//0	611700000	113			12484000	222450000	204300000	191740000	9.5945e+06	8.383e+06	13009000	6.45564e+07	6.28189e+07	6.04413e+07	4.27233e+06	3.73861e+06	5.81186e+06	TRUE	FALSE	TRUE	TRUE	FALSE	TRUE	TRUE	FALSE	TRUE	TRUE	FALSE	TRUE					TRUE	TRUE	-4.34126	-3.78885
NCLIV_002480-t26_1-p1	NCLIV_002480-t26_1-p1	NCLIV_002480-t26_1-p1	transcript=NCLIV_002480-t26_1 gene=NCLIV_002480 organism=Neospora_caninum_Liverpool gene_product=cbr-DPY-23 protein, related transcript_product=cbr-DPY-23 protein, related location=FR823381:44152-49719(-) protein_length=527 sequence_SO=chromosome SO=protei	1	5	14.8	57.583	527	0	8.4663	0//0	2//0	148130000	9			4778500	17010000	20517000	20690000	592568	1.40689e+06	926319	1.34411e+07	1.873e+07	2.15016e+07	3.68512e+07	2.81354e+07	2.91505e+07	TRUE	FALSE	TRUE	FALSE	TRUE	FALSE	TRUE	FALSE	TRUE	TRUE	FALSE	TRUE	CTR	CTR			TRUE	TRUE	-4.39692	0.827059
NCLIV_002510-t26_1-p1	NCLIV_002510-t26_1-p1	NCLIV_002510-t26_1-p1	transcript=NCLIV_002510-t26_1 gene=NCLIV_002510 organism=Neospora_caninum_Liverpool gene_product=putative ATP-dependent RNA helicase DDX family protein transcript_product=putative ATP-dependent RNA helicase DDX family protein location=FR823381:70540-80624(	1	7	17.7	82.126	762	0	9.486	0//0	2//0	44486000	20			1059200	15118000	15700000	16807000	715437	903668	1.60008e+06	1.12324e+07	9.2491e+06	9.90729e+06	718057	407841	384054	TRUE	FALSE	TRUE	FALSE	TRUE	FALSE	TRUE	FALSE	TRUE	FALSE	TRUE	FALSE	CTR	CTR	CTR	CTR	TRUE	TRUE	-3.97099	-4.38659
NCLIV_002520-t26_1-p1	NCLIV_002520-t26_1-p1	NCLIV_002520-t26_1-p1	transcript=NCLIV_002520-t26_1 gene=NCLIV_002520 organism=Neospora_caninum_Liverpool gene_product=hypothetical protein transcript_product=hypothetical protein location=FR823381:82592-85514(-) protein_length=263 sequence_SO=chromosome SO=protein_coding is_ps	1	21	58.6	30.017	263	0	323.31	0//0	1//2	8479200000	265			498770000	2885900000	2313100000	2458100000	415620000	393190000	405130000	1.42943e+09	1.02186e+09	1.19551e+09	1.89305e+08	2.02604e+08	1.96805e+08	TRUE	FALSE	TRUE	TRUE	FALSE	TRUE	TRUE	FALSE	TRUE	TRUE	FALSE	TRUE					TRUE	TRUE	-2.6511	-2.61797
NCLIV_002540-t26_1-p1	NCLIV_002540-t26_1-p1	NCLIV_002540-t26_1-p1	transcript=NCLIV_002540-t26_1 gene=NCLIV_002540 organism=Neospora_caninum_Liverpool gene_product=putative GTP-binding protein transcript_product=putative GTP-binding protein location=FR823381:95317-100111(-) protein_length=229 sequence_SO=chromosome SO=pro	1	3	27.9	25.005	229	0	10.377	0//0	1//2	24879000	7			1658600	7828700	8033000	9338500	936037	935535	495613	1.11186e+07	6.14631e+06	7.43876e+06	269307	343120	616592	TRUE	FALSE	TRUE	FALSE	TRUE	FALSE	TRUE	FALSE	TRUE	FALSE	TRUE	FALSE	CTR	CTR	CTR	CTR	TRUE	TRUE	-3.46737	-4.37439
NCLIV_002560-t26_1-p1	NCLIV_002560-t26_1-p1	NCLIV_002560-t26_1-p1	transcript=NCLIV_002560-t26_1 gene=NCLIV_002560 organism=Neospora_caninum_Liverpool gene_product=putative T-cell activation protein phosphatase 2C transcript_product=putative T-cell activation protein phosphatase 2C location=FR823381:151051-153538(+) prote	1	3	9.6	57.917	533	0.00023111	3.8543	0//0	2//1	18181000	5			727230	6.1126e+06	6959800	6.4749e+06	1.0748e+06	631056	964258	5.91315e+06	5.69716e+06	7.65672e+06	420338	740149	673761	TRUE	FALSE	TRUE	FALSE	TRUE	FALSE	TRUE	FALSE	TRUE	FALSE	TRUE	FALSE	CTR	CTR	CTR	CTR	TRUE	TRUE	-2.9061	-3.42169
NCLIV_002590-t26_1-p1	NCLIV_002590-t26_1-p1	NCLIV_002590-t26_1-p1	transcript=NCLIV_002590-t26_1 gene=NCLIV_002590 organism=Neospora_caninum_Liverpool gene_product=phthalate dioxygenase reductase subunit, related transcript_product=phthalate dioxygenase reductase subunit, related location=FR823381:165005-172491(-) protein	1	31	60.2	73.51	681	0	323.31	0//0	2//1	3058700000	278			76467000	7.1284e+08	7.5087e+08	738660000	434090000	411160000	417500000	2.43477e+08	2.40695e+08	2.10777e+08	9.52423e+07	8.90852e+07	9.29495e+07	TRUE	FALSE	TRUE	TRUE	FALSE	TRUE	TRUE	FALSE	TRUE	TRUE	FALSE	TRUE					TRUE	TRUE	-0.802527	-1.32309
NCLIV_002610-t26_1-p1	NCLIV_002610-t26_1-p1	NCLIV_002610-t26_1-p1	transcript=NCLIV_002610-t26_1 gene=NCLIV_002610 organism=Neospora_caninum_Liverpool gene_product=putative isoleucine-tRNAsynthetase transcript_product=putative isoleucine-tRNAsynthetase location=FR823381:179303-191706(-) protein_length=1100 sequence_SO=chr	1	25	40.6	126.09	1100	0	71.813	0//0	2//1	693190000	94			13864000	241150000	245710000	247220000	955574	882394	700718	8.55304e+07	9.28175e+07	9.30164e+07	393542	635343	506255	TRUE	FALSE	TRUE	FALSE	TRUE	FALSE	TRUE	FALSE	TRUE	FALSE	TRUE	FALSE	CTR	CTR	CTR	CTR	TRUE	TRUE	-8.1878	-7.49199
NCLIV_002630-t26_1-p1	NCLIV_002630-t26_1-p1	NCLIV_002630-t26_1-p1	transcript=NCLIV_002630-t26_1 gene=NCLIV_002630 organism=Neospora_caninum_Liverpool gene_product=protein F46A9.4, confirmed by transcript evidence, related transcript_product=protein F46A9.4, confirmed by transcript evidence, related location=FR823381:2129	1	5	55.9	19.492	170	0	99.864	0//0	2//1	305200000	50			50866000	116470000	70434000	115150000	6595600	9.3552e+06	683344	9.56727e+07	7.59911e+07	8.49967e+07	4.87224e+06	2.61334e+06	870577	TRUE	FALSE	TRUE	TRUE	FALSE	FALSE	TRUE	FALSE	TRUE	TRUE	FALSE	TRUE					TRUE	TRUE	-4.81714	-5.25554
NCLIV_002640-t26_1-p1	NCLIV_002640-t26_1-p1	NCLIV_002640-t26_1-p1	transcript=NCLIV_002640-t26_1 gene=NCLIV_002640 organism=Neospora_caninum_Liverpool gene_product=hypothetical protein transcript_product=hypothetical protein location=FR823381:219678-221275(+) protein_length=115 sequence_SO=chromosome SO=protein_coding is_	1	4	42.6	12.692	115	0	54.118	0//0	2//1	159640000	19			22805000	6.6492e+07	4.956e+07	51528000	659480	1.29147e+06	633163	6.02171e+07	4.53372e+07	4.79488e+07	407163	471625	242007	TRUE	FALSE	TRUE	FALSE	TRUE	FALSE	TRUE	FALSE	TRUE	FALSE	TRUE	FALSE	CTR	CTR	CTR	CTR	TRUE	TRUE	-6.08814	-7.14188
NCLIV_002670-t26_1-p1	NCLIV_002670-t26_1-p1	NCLIV_002670-t26_1-p1	transcript=NCLIV_002670-t26_1 gene=NCLIV_002670 organism=Neospora_caninum_Liverpool gene_product=hypothetical protein transcript_product=hypothetical protein location=FR823381:235608-245158(+) protein_length=1636 sequence_SO=chromosome SO=protein_coding is	1	11	13.9	177.98	1636	0	24.776	0//0	2//1	98365000	24			1261100	30791000	40919000	32438000	782238	2.27225e+06	795089	1.85324e+07	2.20061e+07	1.33473e+07	445047	371028	713159	TRUE	FALSE	TRUE	FALSE	TRUE	FALSE	TRUE	FALSE	TRUE	FALSE	TRUE	FALSE	CTR	CTR	CTR	CTR	TRUE	TRUE	-4.93992	-5.16545
NCLIV_002680-t26_1-p1	NCLIV_002680-t26_1-p1	NCLIV_002680-t26_1-p1	transcript=NCLIV_002680-t26_1 gene=NCLIV_002680 organism=Neospora_caninum_Liverpool gene_product=agap001651-PA, related transcript_product=agap001651-PA, related location=FR823381:259993-265088(+) protein_length=521 sequence_SO=chromosome SO=protein_coding	1	16	51.1	55.886	521	0	304.52	0//0	2//1	1097300000	107			57752000	425930000	376440000	334270000	6346500	576496	5.546e+06	1.84095e+08	1.5857e+08	1.52656e+08	1.88014e+06	574491	3.82326e+06	TRUE	FALSE	TRUE	TRUE	FALSE	FALSE	TRUE	FALSE	TRUE	TRUE	FALSE	TRUE					TRUE	TRUE	-7.11094	-6.68047
NCLIV_002690-t26_1-p1	NCLIV_002690-t26_1-p1	NCLIV_002690-t26_1-p1	transcript=NCLIV_002690-t26_1 gene=NCLIV_002690 organism=Neospora_caninum_Liverpool gene_product=chaperone protein DNAJ, related transcript_product=chaperone protein DNAJ, related location=FR823381:266505-274431(-) protein_length=1349 sequence_SO=chromosom	1	4	5.2	141.33	1349	0	6.8651	0//0	2//1	83550000	20			1285400	18780000	20247000	18792000	14543000	11873000	10783000	1.75787e+07	2.19452e+07	2.2156e+07	7.73202e+06	5.17275e+06	5.19035e+06	TRUE	FALSE	TRUE	TRUE	FALSE	TRUE	TRUE	FALSE	TRUE	TRUE	FALSE	TRUE					TRUE	TRUE	-0.646752	-1.78787
NCLIV_002760-t26_1-p1	NCLIV_002760-t26_1-p1	NCLIV_002760-t26_1-p1	transcript=NCLIV_002760-t26_1 gene=NCLIV_002760 organism=Neospora_caninum_Liverpool gene_product=putative CMGC kinase, MAPK family transcript_product=putative CMGC kinase, MAPK family location=FR823381:312060-316979(+) protein_length=548 sequence_SO=chromo	1	2	5.3	62.191	548	0.00044643	3.1867	0//0	2//1	24796000	5			918370	8.4392e+06	9.3838e+06	8184300	688783	1.05516e+06	853771	9.5999e+06	6.38598e+06	9.08964e+06	810491	360332	457851	TRUE	FALSE	TRUE	FALSE	TRUE	FALSE	TRUE	FALSE	TRUE	FALSE	TRUE	FALSE	CTR	CTR	CTR	CTR	TRUE	TRUE	-3.34288	-4.00831
NCLIV_002770-t26_1-p1	NCLIV_002770-t26_1-p1	NCLIV_002770-t26_1-p1	transcript=NCLIV_002770-t26_1 gene=NCLIV_002770 organism=Neospora_caninum_Liverpool gene_product=putative MORN repeat-containing protein transcript_product=putative MORN repeat-containing protein location=FR823381:321269-324357(+) protein_length=385 sequen	1	9	31.4	41.973	385	0	25.689	0//0	2//1	464130000	76			21097000	138400000	125830000	164080000	28739000	19995000	22975000	1.01251e+08	8.44297e+07	1.02379e+08	1.72192e+07	7.89576e+06	1.0867e+07	TRUE	FALSE	TRUE	TRUE	FALSE	TRUE	TRUE	FALSE	TRUE	TRUE	FALSE	TRUE					TRUE	TRUE	-2.58593	-3.07012
NCLIV_002780-t26_1-p1	NCLIV_002780-t26_1-p1	NCLIV_002780-t26_1-p1	transcript=NCLIV_002780-t26_1 gene=NCLIV_002780 organism=Neospora_caninum_Liverpool gene_product=yml024wp-like protein, related transcript_product=yml024wp-like protein, related location=FR823381:326177-327893(-) protein_length=132 sequence_SO=chromosome S	1	7	42.4	15.187	132	0	86.16	0//0	2//1	3817300000	87			636220000	1229500000	1246500000	1257700000	132000000	115390000	100430000	1.02542e+09	1.04175e+09	1.09904e+09	7.79549e+07	6.47896e+07	6.24144e+07	TRUE	FALSE	TRUE	TRUE	FALSE	TRUE	TRUE	FALSE	TRUE	TRUE	FALSE	TRUE					TRUE	TRUE	-3.43309	-3.95425
NCLIV_002840-t26_1-p1	NCLIV_002840-t26_1-p1	NCLIV_002840-t26_1-p1	transcript=NCLIV_002840-t26_1 gene=NCLIV_002840 organism=Neospora_caninum_Liverpool gene_product=conserved hypothetical protein transcript_product=conserved hypothetical protein location=FR823381:418534-423163(+) protein_length=766 sequence_SO=chromosome S	1	2	4.7	82.661	766	0.00023798	4.3285	0//0	2//1	42383000	15			1145500	10989000	8471100	7338700	7678300	6.2914e+06	6740100	1.49809e+07	5.04951e+06	3.94401e+06	6.1404e+06	5.20713e+06	5.38831e+06	TRUE	FALSE	TRUE	TRUE	FALSE	TRUE	TRUE	FALSE	TRUE	TRUE	FALSE	TRUE					TRUE	TRUE	-0.356375	-0.264069
NCLIV_002850-t26_1-p1	NCLIV_002850-t26_1-p1	NCLIV_002850-t26_1-p1	transcript=NCLIV_002850-t26_1 gene=NCLIV_002850 organism=Neospora_caninum_Liverpool gene_product=hypothetical protein transcript_product=hypothetical protein location=FR823381:426112-428282(-) protein_length=223 sequence_SO=chromosome SO=protein_coding is_	1	8	65.5	24.323	223	0	46.717	0//0	2//1	342350000	57			28529000	97300000	75289000	88938000	47210000	33731000	37115000	6.49519e+07	5.33047e+07	5.78387e+07	1.60948e+07	1.23952e+07	1.04914e+07	TRUE	FALSE	TRUE	TRUE	FALSE	TRUE	TRUE	FALSE	TRUE	TRUE	FALSE	TRUE					TRUE	TRUE	-1.15417	-2.19336
NCLIV_002880-t26_1-p1	NCLIV_002880-t26_1-p1	NCLIV_002880-t26_1-p1	transcript=NCLIV_002880-t26_1 gene=NCLIV_002880 organism=Neospora_caninum_Liverpool gene_product=conserved hypothetical protein transcript_product=conserved hypothetical protein location=FR823381:443576-450604(-) protein_length=865 sequence_SO=chromosome S	1	4	10.6	94.391	865	0	8.5015	0//0	2//1	56134000	8			1439300	20426000	19534000	19718000	1.27584e+06	1.25305e+06	1.08388e+06	2.00874e+07	2.02097e+07	1.68042e+07	639351	526965	366196	TRUE	FALSE	TRUE	FALSE	TRUE	FALSE	TRUE	FALSE	TRUE	FALSE	TRUE	FALSE	CTR	CTR	CTR	CTR	TRUE	TRUE	-4.04953	-5.2516
NCLIV_002910-t26_1-p1	NCLIV_002910-t26_1-p1	NCLIV_002910-t26_1-p1	transcript=NCLIV_002910-t26_1 gene=NCLIV_002910 organism=Neospora_caninum_Liverpool gene_product=putative ftsJ-like methyltransferase domain-containing protein transcript_product=putative ftsJ-like methyltransferase domain-containing protein location=FR823	1	9	13.1	110.38	988	0	25.427	0//0	2//1	90445000	34			2009900	24165000	33364000	34523000	3429700	659777	3265700	1.70974e+07	2.19327e+07	1.56755e+07	1.65719e+06	1.04782e+06	1.18938e+06	TRUE	FALSE	TRUE	TRUE	FALSE	FALSE	TRUE	FALSE	TRUE	TRUE	FALSE	TRUE					TRUE	TRUE	-3.95968	-3.82494
NCLIV_002940-t26_1-p1	NCLIV_002940-t26_1-p1	NCLIV_002940-t26_1-p1	transcript=NCLIV_002940-t26_1 gene=NCLIV_002940 organism=Neospora_caninum_Liverpool gene_product=putative microneme protein MIC4 transcript_product=putative microneme protein MIC4 location=FR823381:504529-506316(+) protein_length=595 sequence_SO=chromosome	1	23	59	64.469	595	0	323.31	0//0	2//1	29359000000	464			1087400000	8.7884e+09	8.8599e+09	8.8321e+09	1434900000	1392100000	1251200000	3.16524e+09	2.94863e+09	3.60464e+09	3.70533e+08	3.96546e+08	3.62461e+08	TRUE	FALSE	TRUE	TRUE	FALSE	TRUE	TRUE	FALSE	TRUE	TRUE	FALSE	TRUE					TRUE	TRUE	-2.70137	-3.10103
NCLIV_002990-t26_1-p1	NCLIV_002990-t26_1-p1	NCLIV_002990-t26_1-p1	transcript=NCLIV_002990-t26_1 gene=NCLIV_002990 organism=Neospora_caninum_Liverpool gene_product=putative PHD-finger domain-containing protein transcript_product=putative PHD-finger domain-containing protein location=FR823381:563130-567433(-) protein_lengt	1	6	28	53.21	532	0	11.909	0//0	2//1	62811000	25			4831600	19875000	23878000	24588000	967749	575245	483822	1.48043e+07	1.7611e+07	1.68165e+07	518611	507831	499818	TRUE	FALSE	TRUE	FALSE	TRUE	FALSE	TRUE	FALSE	TRUE	FALSE	TRUE	FALSE	CTR	CTR	CTR	CTR	TRUE	TRUE	-5.13429	-5.00784
NCLIV_003000-t26_1-p1	NCLIV_003000-t26_1-p1	NCLIV_003000-t26_1-p1	transcript=NCLIV_003000-t26_1 gene=NCLIV_003000 organism=Neospora_caninum_Liverpool gene_product=putative pinA transcript_product=putative pinA location=FR823381:571020-573149(-) protein_length=593 sequence_SO=chromosome SO=protein_coding is_pseudo=false	1	4	14.7	64.658	593	0	6.7752	0//0	2//1	25540000	10			982320	7715500	9.1327e+06	8.8646e+06	1.30601e+06	1.54476e+06	769009	1.42055e+07	1.08471e+07	5.3891e+06	507483	438194	432468	TRUE	FALSE	TRUE	FALSE	TRUE	FALSE	TRUE	FALSE	TRUE	FALSE	TRUE	FALSE	CTR	CTR	CTR	CTR	TRUE	TRUE	-2.88441	-4.35864
NCLIV_003010-t26_1-p1	NCLIV_003010-t26_1-p1	NCLIV_003010-t26_1-p1	transcript=NCLIV_003010-t26_1 gene=NCLIV_003010 organism=Neospora_caninum_Liverpool gene_product=hypothetical protein transcript_product=hypothetical protein location=FR823381:574456-577067(+) protein_length=720 sequence_SO=chromosome SO=protein_coding is_	1	9	21.8	79.2	720	0	14.897	0//0	2//1	67851000	22			1995600	22272000	27105000	23315000	952991	562636	657397	1.40146e+07	1.63612e+07	1.55898e+07	482566	416288	512813	TRUE	FALSE	TRUE	FALSE	TRUE	FALSE	TRUE	FALSE	TRUE	FALSE	TRUE	FALSE	CTR	CTR	CTR	CTR	TRUE	TRUE	-5.09506	-5.02755
NCLIV_003030-t26_1-p1	NCLIV_003030-t26_1-p1	NCLIV_003030-t26_1-p1	transcript=NCLIV_003030-t26_1 gene=NCLIV_003030 organism=Neospora_caninum_Liverpool gene_product=putative RNA recognition motif-containing protein transcript_product=putative RNA recognition motif-containing protein location=FR823381:590755-592534(-) prote	1	5	26.5	36.224	336	0	11.055	0//0	2//0	58909000	21			3272700	22806000	19845000	18605000	659077	687490	1.27334e+06	1.46356e+07	1.66638e+07	1.08945e+07	365713	510169	588350	TRUE	FALSE	TRUE	FALSE	TRUE	FALSE	TRUE	FALSE	TRUE	FALSE	TRUE	FALSE	CTR	CTR	CTR	CTR	TRUE	TRUE	-4.61104	-4.85433
NCLIV_003050-t26_1-p1	NCLIV_003050-t26_1-p1	NCLIV_003050-t26_1-p1	transcript=NCLIV_003050-t26_1 gene=NCLIV_003050 organism=Neospora_caninum_Liverpool gene_product=putative myosin heavy chain transcript_product=putative myosin heavy chain location=FR823381:601812-606612(+) protein_length=1123 sequence_SO=chromosome SO=pro	1	50	51.4	124.79	1123	0	323.31	0//0	2//0	4431000000	466			72639000	844030000	8.2336e+08	8.5305e+08	1002800000	8.3503e+08	879760000	1.47223e+08	2.55959e+08	1.59318e+08	1.90217e+08	1.62522e+08	1.41426e+08	TRUE	FALSE	TRUE	TRUE	FALSE	TRUE	TRUE	FALSE	TRUE	TRUE	FALSE	TRUE					TRUE	TRUE	0.104484	-0.152497
NCLIV_003060-t26_1-p1	NCLIV_003060-t26_1-p1	NCLIV_003060-t26_1-p1	transcript=NCLIV_003060-t26_1 gene=NCLIV_003060 organism=Neospora_caninum_Liverpool gene_product=putative capping protein alpha-like subunit transcript_product=putative capping protein alpha-like subunit location=FR823381:612820-616742(+) protein_length=42	1	3	13.8	47.306	426	0.0021368	2.3817	0//0	2//0	21126000	7			918540	8633200	8852100	5578900	867334	939296	883629	7.68802e+06	9.36685e+06	5.75688e+06	548010	570589	872457	TRUE	FALSE	TRUE	FALSE	TRUE	FALSE	TRUE	FALSE	TRUE	FALSE	TRUE	FALSE	CTR	CTR	CTR	CTR	TRUE	TRUE	-3.07002	-3.52317
NCLIV_003100-t26_1-p1	NCLIV_003100-t26_1-p1	NCLIV_003100-t26_1-p1	transcript=NCLIV_003100-t26_1 gene=NCLIV_003100 organism=Neospora_caninum_Liverpool gene_product=unspecified product transcript_product=unspecified product location=FR823381:663825-668194(-) protein_length=262 sequence_SO=chromosome SO=protein_coding is_ps	1	6	44.3	28.496	262	0	40.349	0//0	2//0	234100000	64			23410000	60005000	56590000	52652000	37080000	30460000	29575000	3.84655e+07	4.67246e+07	4.60823e+07	2.13576e+07	1.54825e+07	1.57044e+07	TRUE	FALSE	TRUE	TRUE	FALSE	TRUE	TRUE	FALSE	TRUE	TRUE	FALSE	TRUE					TRUE	TRUE	-0.806728	-1.3318
NCLIV_003120-t26_1-p1	NCLIV_003120-t26_1-p1	NCLIV_003120-t26_1-p1	transcript=NCLIV_003120-t26_1 gene=NCLIV_003120 organism=Neospora_caninum_Liverpool gene_product=unspecified product transcript_product=unspecified product location=FR823381:671110-674123(-) protein_length=288 sequence_SO=chromosome SO=protein_coding is_ps	1	4	23.3	30.905	288	0	69.67	0//0	2//1	370850000	65			26489000	98693000	7.5548e+07	8.1473e+07	57686000	5.9138e+07	51436000	8.87331e+07	7.57856e+07	8.27298e+07	4.48192e+07	4.02394e+07	3.58548e+07	TRUE	FALSE	TRUE	TRUE	FALSE	TRUE	TRUE	FALSE	TRUE	TRUE	FALSE	TRUE					TRUE	TRUE	-0.597193	-1.03497
NCLIV_003130-t26_1-p1	NCLIV_003130-t26_1-p1	NCLIV_003130-t26_1-p1	transcript=NCLIV_003130-t26_1 gene=NCLIV_003130 organism=Neospora_caninum_Liverpool gene_product=GTP-binding protein, related transcript_product=GTP-binding protein, related location=FR823381:687165-692553(-) protein_length=792 sequence_SO=chromosome SO=pr	1	4	8.8	87.677	792	0	7.3167	0//0	2//1	46131000	20			1397900	18389000	16328000	14615000	800576	941144	693041	1.35213e+07	1.29712e+07	1.65664e+07	480126	471596	696882	TRUE	FALSE	TRUE	FALSE	TRUE	FALSE	TRUE	FALSE	TRUE	FALSE	TRUE	FALSE	CTR	CTR	CTR	CTR	TRUE	TRUE	-4.34561	-4.72283
NCLIV_003160-t26_1-p1	NCLIV_003160-t26_1-p1	NCLIV_003160-t26_1-p1	transcript=NCLIV_003160-t26_1 gene=NCLIV_003160 organism=Neospora_caninum_Liverpool gene_product=nicotinate phosphoribosyltransferase, related transcript_product=nicotinate phosphoribosyltransferase, related location=FR823381:704445-713039(+) protein_lengt	1	12	33	65.579	591	0	30.511	0//0	2//1	208330000	40			6720200	7.7256e+07	72626000	67369000	1.47731e+06	742243	8328500	4.03693e+07	4.06047e+07	3.41336e+07	368628	298929	2.44468e+06	TRUE	FALSE	TRUE	FALSE	FALSE	FALSE	TRUE	FALSE	TRUE	FALSE	FALSE	FALSE					TRUE	TRUE	-5.11233	-5.88804
NCLIV_003180-t26_1-p1	NCLIV_003180-t26_1-p1	NCLIV_003180-t26_1-p1	transcript=NCLIV_003180-t26_1 gene=NCLIV_003180 organism=Neospora_caninum_Liverpool gene_product=conserved hypothetical protein transcript_product=conserved hypothetical protein location=FR823381:726838-727782(+) protein_length=314 sequence_SO=chromosome S	1	2	16.6	34.997	314	0.00043678	2.8101	0//0	2//1	8302800	5			518920	3020000	2581100	2970900	787364	1.21194e+06	881365	4.36999e+06	1.17829e+06	2.51759e+06	701826	586899	506152	TRUE	FALSE	TRUE	FALSE	TRUE	FALSE	TRUE	FALSE	TRUE	FALSE	TRUE	FALSE	CTR	CTR	CTR	CTR	TRUE	TRUE	-1.5944	-1.98612
NCLIV_003190-t26_1-p1	NCLIV_003190-t26_1-p1	NCLIV_003190-t26_1-p1	transcript=NCLIV_003190-t26_1 gene=NCLIV_003190 organism=Neospora_caninum_Liverpool gene_product=putative mitochondrial carrier domain-containing protein transcript_product=putative mitochondrial carrier domain-containing protein location=FR823381:729704-7	1	12	41.4	51.628	476	0	101.66	0//0	2//1	699070000	103			27963000	138920000	163230000	154970000	119050000	94157000	118840000	7.17312e+07	9.38927e+07	8.22785e+07	5.29577e+07	3.99313e+07	4.4756e+07	TRUE	FALSE	TRUE	TRUE	FALSE	TRUE	TRUE	FALSE	TRUE	TRUE	FALSE	TRUE					TRUE	TRUE	-0.466474	-0.849897
NCLIV_003210-t26_1-p1	NCLIV_003210-t26_1-p1	NCLIV_003210-t26_1-p1	transcript=NCLIV_003210-t26_1 gene=NCLIV_003210 organism=Neospora_caninum_Liverpool gene_product=DNA ligase (Polydeoxyribonucleotide synthase [ATP])(Lig(Tk)), related transcript_product=DNA ligase (Polydeoxyribonucleotide synthase [ATP])(Lig(Tk)), related	1	11	18.4	119.7	1091	0	27.662	0//0	2//1	110050000	40			1897400	37886000	40319000	40064000	1.47314e+06	432250	651616	1.79655e+07	1.70353e+07	1.86202e+07	588785	525008	856632	TRUE	FALSE	TRUE	FALSE	TRUE	FALSE	TRUE	FALSE	TRUE	FALSE	TRUE	FALSE	CTR	CTR	CTR	CTR	TRUE	TRUE	-5.72343	-4.79781
NCLIV_003220-t26_1-p1	NCLIV_003220-t26_1-p1	NCLIV_003220-t26_1-p1	transcript=NCLIV_003220-t26_1 gene=NCLIV_003220 organism=Neospora_caninum_Liverpool gene_product=putative vacuolar ATP synthase subunit h transcript_product=putative vacuolar ATP synthase subunit h location=FR823381:755027-761291(+) protein_length=481 sequ	1	16	45.3	53.833	481	0	144.03	0//0	2//1	566480000	81			17703000	190420000	212830000	190170000	9069800	518625	4619500	1.07696e+08	1.22606e+08	1.1271e+08	7.15655e+06	759242	1.87182e+06	TRUE	FALSE	TRUE	TRUE	FALSE	FALSE	TRUE	FALSE	TRUE	TRUE	FALSE	TRUE					TRUE	TRUE	-6.14539	-5.71961
NCLIV_003240-t26_1-p1	NCLIV_003240-t26_1-p1	NCLIV_003240-t26_1-p1	transcript=NCLIV_003240-t26_1 gene=NCLIV_003240 organism=Neospora_caninum_Liverpool gene_product=putative phosphatase transcript_product=putative phosphatase location=FR823381:771690-773399(-) protein_length=397 sequence_SO=chromosome SO=protein_coding is_	1	4	14.6	43.426	397	0.00025265	5.4693	0//0	2//1	54879000	25			2613300	10309000	14093000	11717000	7.7973e+06	9.4511e+06	8.3873e+06	1.3836e+07	1.32531e+07	1.29435e+07	4.08233e+06	4.59881e+06	4.98274e+06	TRUE	FALSE	TRUE	TRUE	FALSE	TRUE	TRUE	FALSE	TRUE	TRUE	FALSE	TRUE					TRUE	TRUE	-0.487202	-1.55506
NCLIV_003300-t26_1-p1	NCLIV_003300-t26_1-p1	NCLIV_003300-t26_1-p1	transcript=NCLIV_003300-t26_1 gene=NCLIV_003300 organism=Neospora_caninum_Liverpool gene_product=ubiquitin carrier protein, related transcript_product=ubiquitin carrier protein, related location=FR823381:805127-806617(+) protein_length=219 sequence_SO=chro	1	2	13.7	23.797	219	0	8.3468	0//0	2//1	104650000	7			20931000	39709000	36611000	33100000	656848	944654	1.3385e+06	4.24231e+07	3.49347e+07	2.76336e+07	537189	922583	531082	TRUE	FALSE	TRUE	FALSE	TRUE	FALSE	TRUE	FALSE	TRUE	FALSE	TRUE	FALSE	CTR	CTR	CTR	CTR	TRUE	TRUE	-5.27408	-5.74915
NCLIV_003310-t26_1-p1	NCLIV_003310-t26_1-p1	NCLIV_003310-t26_1-p1	transcript=NCLIV_003310-t26_1 gene=NCLIV_003310 organism=Neospora_caninum_Liverpool gene_product=hypothetical protein transcript_product=hypothetical protein location=FR823381:808492-811773(-) protein_length=312 sequence_SO=chromosome SO=protein_coding is_	1	13	52.2	33.886	312	0	124.12	0//0	2//1	960670000	139			53371000	207480000	214510000	191970000	148370000	165570000	170140000	1.07264e+08	1.06897e+08	8.85218e+07	6.35618e+07	6.39211e+07	6.66826e+07	TRUE	FALSE	TRUE	TRUE	FALSE	TRUE	TRUE	FALSE	TRUE	TRUE	FALSE	TRUE					TRUE	TRUE	-0.343845	-0.635169
NCLIV_003340-t26_1-p1	NCLIV_003340-t26_1-p1	NCLIV_003340-t26_1-p1	transcript=NCLIV_003340-t26_1 gene=NCLIV_003340 organism=Neospora_caninum_Liverpool gene_product=conserved hypothetical protein transcript_product=conserved hypothetical protein location=FR823381:836875-838287(-) protein_length=470 sequence_SO=chromosome S	1	5	13	50.734	470	0	12.541	0//0	2//1	97387000	33			3246200	16759000	20159000	16564000	22304000	18492000	16943000	1.98e+07	2.11398e+07	1.82988e+07	1.18224e+07	6.97381e+06	9.42356e+06	TRUE	FALSE	TRUE	TRUE	FALSE	TRUE	TRUE	FALSE	TRUE	TRUE	FALSE	TRUE					TRUE	TRUE	0.106827	-1.10044
NCLIV_003410-t26_1-p1	NCLIV_003410-t26_1-p1	NCLIV_003410-t26_1-p1	transcript=NCLIV_003410-t26_1 gene=NCLIV_003410 organism=Neospora_caninum_Liverpool gene_product=putative HECT-domain (ubiquitin-transferase) containing protein transcript_product=putative HECT-domain (ubiquitin-transferase) containing protein location=FR8	1	4	0.8	1264.5	11957	0.0052247	1.9848	0//0	2//1	49242000	4			90685	15980000	6583300	7.203e+06	1.22043e+06	1.98668e+06	603526	1.68751e+07	4.7271e+06	7.3645e+06	2.32934e+07	495047	477696	TRUE	FALSE	TRUE	FALSE	TRUE	FALSE	TRUE	FALSE	TRUE	FALSE	FALSE	FALSE	CTR	CTR			TRUE	TRUE	-3.00545	-2.24557
NCLIV_003420-t26_1-p1	NCLIV_003420-t26_1-p1	NCLIV_003420-t26_1-p1	transcript=NCLIV_003420-t26_1 gene=NCLIV_003420 organism=Neospora_caninum_Liverpool gene_product=putative elongation factor ts transcript_product=putative elongation factor ts location=FR823381:934363-936405(+) protein_length=564 sequence_SO=chromosome SO=	1	9	26.6	59.796	564	0	25.898	0//0	2//1	120790000	51			4026300	37860000	26472000	26003000	18523000	12575000	11254000	2.54273e+07	2.16618e+07	1.87078e+07	1.1326e+07	4.07822e+06	5.50343e+06	TRUE	FALSE	TRUE	TRUE	FALSE	TRUE	TRUE	FALSE	TRUE	TRUE	FALSE	TRUE					TRUE	TRUE	-1.1045	-1.78037
NCLIV_003440-t26_1-p1	NCLIV_003440-t26_1-p1	NCLIV_003440-t26_1-p1	transcript=NCLIV_003440-t26_1 gene=NCLIV_003440 organism=Neospora_caninum_Liverpool gene_product=actin, related transcript_product=actin, related location=FR823381:949756-951293(+) protein_length=376 sequence_SO=chromosome SO=protein_coding is_pseudo=false	1	38	91.8	41.907	376	0	323.31	0//0	2//1	45131000000	841			1962200000	13505000000	11514000000	12205000000	3246500000	2644100000	2860300000	5.14303e+09	5.86948e+09	5.74112e+09	1.37747e+09	9.16767e+08	9.99008e+08	TRUE	FALSE	TRUE	TRUE	FALSE	TRUE	TRUE	FALSE	TRUE	TRUE	FALSE	TRUE					TRUE	TRUE	-2.09077	-2.36732
NCLIV_003470-t26_1-p1	NCLIV_003470-t26_1-p1	NCLIV_003470-t26_1-p1	transcript=NCLIV_003470-t26_1 gene=NCLIV_003470 organism=Neospora_caninum_Liverpool gene_product=putative thrombospondin type 1 domain-containing protein transcript_product=putative thrombospondin type 1 domain-containing protein location=FR823381:971864-9	1	4	11.6	88.864	822	0	14.179	0//0	2//1	157850000	26			5261800	40809000	47518000	50197000	9.8034e+06	7.9794e+06	15522000	4.29599e+07	4.21764e+07	3.94181e+07	3.05217e+06	4.04545e+06	5.59066e+06	TRUE	FALSE	TRUE	TRUE	FALSE	TRUE	TRUE	FALSE	TRUE	TRUE	FALSE	TRUE					TRUE	TRUE	-2.10831	-3.3383
NCLIV_003510-t26_1-p1	NCLIV_003510-t26_1-p1	NCLIV_003510-t26_1-p1	transcript=NCLIV_003510-t26_1 gene=NCLIV_003510 organism=Neospora_caninum_Liverpool gene_product=conserved hypothetical protein transcript_product=conserved hypothetical protein location=FR823381:988344-994621(-) protein_length=625 sequence_SO=chromosome S	1	11	26.4	68.046	625	0	62.345	0//0	2//1	180020000	44			6667200	61235000	6.8534e+07	62573000	857118	1.00431e+06	787270	3.1236e+07	3.08144e+07	3.38712e+07	596629	542778	634421	TRUE	FALSE	TRUE	FALSE	TRUE	FALSE	TRUE	FALSE	TRUE	FALSE	TRUE	FALSE	CTR	CTR	CTR	CTR	TRUE	TRUE	-6.18793	-5.7586
NCLIV_003520-t26_1-p1	NCLIV_003520-t26_1-p1	NCLIV_003520-t26_1-p1	transcript=NCLIV_003520-t26_1 gene=NCLIV_003520 organism=Neospora_caninum_Liverpool gene_product=putative mRNA decapping enzyme transcript_product=putative mRNA decapping enzyme location=FR823381:998338-1001459(-) protein_length=577 sequence_SO=chromosome	1	5	17	59.861	577	0	11.576	0//0	2//1	44787000	22			2035800	18509000	13885000	13758000	639552	1.16766e+06	828506	1.4997e+07	1.20915e+07	1.00289e+07	374609	291018	390566	TRUE	FALSE	TRUE	FALSE	TRUE	FALSE	TRUE	FALSE	TRUE	FALSE	TRUE	FALSE	CTR	CTR	CTR	CTR	TRUE	TRUE	-4.16016	-5.12744
NCLIV_003550-t26_1-p1	NCLIV_003550-t26_1-p1	NCLIV_003550-t26_1-p1	transcript=NCLIV_003550-t26_1 gene=NCLIV_003550 organism=Neospora_caninum_Liverpool gene_product=hypothetical protein transcript_product=hypothetical protein location=FR823381:1023129-1023677(-) protein_length=182 sequence_SO=chromosome SO=protein_coding i	1	2	13.7	20.177	182	0.00023613	4.2222	0//0	2//1	30034000	4			3003400	11620000	10488000	9.4364e+06	1.299e+06	958894	278198	1.33901e+07	1.04762e+07	9.12304e+06	420581	662474	466032	TRUE	FALSE	TRUE	FALSE	TRUE	FALSE	TRUE	FALSE	TRUE	FALSE	TRUE	FALSE	CTR	CTR	CTR	CTR	TRUE	TRUE	-3.8988	-4.42226
NCLIV_003560-t26_1-p1	NCLIV_003560-t26_1-p1	NCLIV_003560-t26_1-p1	transcript=NCLIV_003560-t26_1 gene=NCLIV_003560 organism=Neospora_caninum_Liverpool gene_product=putative mitochondrial alternative NADH dehydrogenase 1 transcript_product=putative mitochondrial alternative NADH dehydrogenase 1 location=FR823381:1025967-10	1	16	48.6	67.656	619	0	86.356	0//0	2//1	497860000	98			16060000	124760000	106400000	109940000	6.8314e+07	5.9238e+07	78200000	6.67909e+07	5.46022e+07	5.34785e+07	2.2113e+07	2.24083e+07	3.35385e+07	TRUE	FALSE	TRUE	TRUE	FALSE	TRUE	TRUE	FALSE	TRUE	TRUE	FALSE	TRUE					TRUE	TRUE	-0.735094	-1.18427
NCLIV_003570-t26_1-p1	NCLIV_003570-t26_1-p1	NCLIV_003570-t26_1-p1	transcript=NCLIV_003570-t26_1 gene=NCLIV_003570 organism=Neospora_caninum_Liverpool gene_product=hypothetical protein transcript_product=hypothetical protein location=FR823381:1030247-1036478(-) protein_length=464 sequence_SO=chromosome SO=protein_coding i	1	15	41.6	52.349	464	0	91.725	0//0	2//1	623710000	68			23101000	234650000	214350000	219360000	1.0916e+06	742054	724931	1.24062e+08	1.43911e+08	1.12763e+08	478572	704127	679949	TRUE	FALSE	TRUE	FALSE	TRUE	FALSE	TRUE	FALSE	TRUE	FALSE	TRUE	FALSE	CTR	CTR	CTR	CTR	TRUE	TRUE	-8.05446	-7.68896
NCLIV_003580-t26_1-p1	NCLIV_003580-t26_1-p1	NCLIV_003580-t26_1-p1	transcript=NCLIV_003580-t26_1 gene=NCLIV_003580 organism=Neospora_caninum_Liverpool gene_product=conserved hypothetical protein transcript_product=conserved hypothetical protein location=FR823381:1040346-1041218(-) protein_length=290 sequence_SO=chromosome	1	12	54.8	32.349	290	0	224.91	0//0	2//1	776000000	106			45647000	142420000	150620000	151350000	158750000	143960000	159000000	7.28223e+07	6.86056e+07	6.84395e+07	6.44445e+07	6.10458e+07	7.07333e+07	TRUE	FALSE	TRUE	TRUE	FALSE	TRUE	TRUE	FALSE	TRUE	TRUE	FALSE	TRUE					TRUE	TRUE	0.0541659	-0.0990654
NCLIV_003600-t26_1-p1	NCLIV_003600-t26_1-p1	NCLIV_003600-t26_1-p1	transcript=NCLIV_003600-t26_1 gene=NCLIV_003600 organism=Neospora_caninum_Liverpool gene_product=putative ABC transporter transcript_product=putative ABC transporter location=FR823381:1050865-1055585(-) protein_length=833 sequence_SO=chromosome SO=protein_	1	10	22.9	87.373	833	0	38.138	0//0	2//1	232920000	57			7513600	7.8258e+07	7.8285e+07	7.7545e+07	508448	9146200	4320000	4.8037e+07	3.92108e+07	5.00293e+07	1.31525e+06	3.76573e+06	1.73654e+06	TRUE	FALSE	TRUE	TRUE	FALSE	FALSE	TRUE	FALSE	TRUE	TRUE	FALSE	TRUE					TRUE	TRUE	-4.84314	-4.47315
NCLIV_003620-t26_1-p1	NCLIV_003620-t26_1-p1	NCLIV_003620-t26_1-p1	transcript=NCLIV_003620-t26_1 gene=NCLIV_003620 organism=Neospora_caninum_Liverpool gene_product=putative KH domain-containing protein transcript_product=putative KH domain-containing protein location=FR823381:1070453-1079369(+) protein_length=1431 sequenc	1	12	15.9	158.96	1431	0	34.288	0//0	2//1	199560000	52			2771600	6.6175e+07	5.9628e+07	66136000	7027400	6910500	10469000	2.79126e+07	2.75053e+07	2.51923e+07	4.78535e+06	2.37509e+06	7.43627e+06	TRUE	FALSE	TRUE	TRUE	FALSE	TRUE	TRUE	FALSE	TRUE	TRUE	FALSE	TRUE					TRUE	TRUE	-3.00122	-2.61273
NCLIV_003640-t26_1-p1	NCLIV_003640-t26_1-p1	NCLIV_003640-t26_1-p1	transcript=NCLIV_003640-t26_1 gene=NCLIV_003640 organism=Neospora_caninum_Liverpool gene_product=conserved hypothetical protein transcript_product=conserved hypothetical protein location=FR823381:1090612-1096293(+) protein_length=991 sequence_SO=chromosome	1	3	4.6	105.4	991	0.00023901	4.4143	0//0	2//1	30081000	10			716210	7353000	12761000	12614000	542530	625310	422530	7.93194e+06	1.23061e+07	1.11986e+07	403452	366052	540442	TRUE	FALSE	TRUE	FALSE	TRUE	FALSE	TRUE	FALSE	TRUE	FALSE	TRUE	FALSE	CTR	CTR	CTR	CTR	TRUE	TRUE	-4.33714	-4.58047
NCLIV_003650-t26_1-p1	NCLIV_003650-t26_1-p1	NCLIV_003650-t26_1-p1	transcript=NCLIV_003650-t26_1 gene=NCLIV_003650 organism=Neospora_caninum_Liverpool gene_product=hypothetical protein transcript_product=hypothetical protein location=FR823381:1099540-1101891(-) protein_length=336 sequence_SO=chromosome SO=protein_coding i	1	8	44	37.497	336	0	34.159	0//0	2//1	946050000	82			49792000	186390000	183970000	194290000	180120000	148900000	169510000	1.63398e+08	1.50402e+08	1.60639e+08	1.0105e+08	7.26873e+07	8.22739e+07	TRUE	FALSE	TRUE	TRUE	FALSE	TRUE	TRUE	FALSE	TRUE	TRUE	FALSE	TRUE					TRUE	TRUE	-0.183778	-0.902563
NCLIV_003670-t26_1-p1	NCLIV_003670-t26_1-p1	NCLIV_003670-t26_1-p1	transcript=NCLIV_003670-t26_1 gene=NCLIV_003670 organism=Neospora_caninum_Liverpool gene_product=conserved hypothetical protein transcript_product=conserved hypothetical protein location=FR823381:1124063-1131797(+) protein_length=1552 sequence_SO=chromosom	1	3	3.6	171.75	1552	0.0004363	2.7879	0//0	3//0	22812000	5			340480	5960400	10299000	9.1801e+06	938582	897638	1.23171e+06	4.03993e+06	1.24343e+07	7.88528e+06	590816	252376	662935	TRUE	FALSE	TRUE	FALSE	TRUE	FALSE	TRUE	FALSE	TRUE	FALSE	TRUE	FALSE	CTR	CTR	CTR	CTR	TRUE	TRUE	-3.02831	-3.98946
NCLIV_003680-t26_1-p1	NCLIV_003680-t26_1-p1	NCLIV_003680-t26_1-p1	transcript=NCLIV_003680-t26_1 gene=NCLIV_003680 organism=Neospora_caninum_Liverpool gene_product=40s ribosomal protein S28, related transcript_product=40s ribosomal protein S28, related location=FR823381:1136044-1136250(-) protein_length=68 sequence_SO=chr	1	7	51.5	7.5877	68	0	259.45	0//0	3//0	2971700000	89			990570000	992760000	8.1897e+08	8.8125e+08	41451000	35766000	39368000	5.68599e+08	5.35872e+08	5.76775e+08	1.7715e+07	1.52961e+07	1.37345e+07	TRUE	FALSE	TRUE	TRUE	FALSE	TRUE	TRUE	FALSE	TRUE	TRUE	FALSE	TRUE					TRUE	TRUE	-4.52786	-5.17572
NCLIV_003700-t26_1-p1	NCLIV_003700-t26_1-p1	NCLIV_003700-t26_1-p1	transcript=NCLIV_003700-t26_1 gene=NCLIV_003700 organism=Neospora_caninum_Liverpool gene_product=conserved hypothetical protein transcript_product=conserved hypothetical protein location=FR823381:1151077-1152712(-) protein_length=262 sequence_SO=chromosome	1	9	55	28.187	262	0	22.25	0//0	3//0	134050000	34			9574700	46986000	50903000	46379000	665686	1.06452e+06	524789	2.07032e+07	3.10312e+07	2.87237e+07	549547	403673	773559	TRUE	FALSE	TRUE	FALSE	TRUE	FALSE	TRUE	FALSE	TRUE	FALSE	TRUE	FALSE	CTR	CTR	CTR	CTR	TRUE	TRUE	-6.06211	-5.57148
NCLIV_003750-t26_1-p1	NCLIV_003750-t26_1-p1	NCLIV_003750-t26_1-p1	transcript=NCLIV_003750-t26_1 gene=NCLIV_003750 organism=Neospora_caninum_Liverpool gene_product=putative TLD domain-containing protein transcript_product=putative TLD domain-containing protein location=FR823381:1174588-1180848(-) protein_length=915 sequen	1	5	9	95.725	915	0	9.1324	0//0	3//0	60903000	18			1691800	17587000	20202000	27044000	608644	1.17448e+06	1.31258e+06	1.695e+07	1.67102e+07	1.95815e+07	789195	566080	447401	TRUE	FALSE	TRUE	FALSE	TRUE	FALSE	TRUE	FALSE	TRUE	FALSE	TRUE	FALSE	CTR	CTR	CTR	CTR	TRUE	TRUE	-4.44067	-4.92004
NCLIV_003800-t26_1-p1	NCLIV_003800-t26_1-p1	NCLIV_003800-t26_1-p1	transcript=NCLIV_003800-t26_1 gene=NCLIV_003800 organism=Neospora_caninum_Liverpool gene_product=conserved hypothetical protein transcript_product=conserved hypothetical protein location=FR823381:1211972-1221987(+) protein_length=3072 sequence_SO=chromosom	1	5	3.9	323.57	3072	0	13.242	0//0	3//0	19838000	13			137760	10394000						9.63535e+06	9.56136e+06	3.81045e+06	613116	429389	704312	FALSE	FALSE	FALSE	FALSE	TRUE	FALSE	TRUE	FALSE	TRUE	FALSE	TRUE	FALSE			CTR	CTR	FALSE	TRUE		-3.62888
NCLIV_003890-t26_1-p1	NCLIV_003890-t26_1-p1	NCLIV_003890-t26_1-p1	transcript=NCLIV_003890-t26_1 gene=NCLIV_003890 organism=Neospora_caninum_Liverpool gene_product=conserved hypothetical protein transcript_product=conserved hypothetical protein location=FR823381:1295737-1297467(-) protein_length=384 sequence_SO=chromosome	1	18	56	43.396	384	0	323.31	0//0	3//0	4372000000	185			182170000	1331000000	1378000000	1389000000	247670000	191530000	171660000	7.95841e+08	7.03688e+08	7.12969e+08	8.23962e+07	4.81562e+07	4.40723e+07	TRUE	FALSE	TRUE	TRUE	FALSE	TRUE	TRUE	FALSE	TRUE	TRUE	FALSE	TRUE					TRUE	TRUE	-2.76312	-3.71896
NCLIV_003990-t26_1-p1	NCLIV_003990-t26_1-p1	NCLIV_003990-t26_1-p1	transcript=NCLIV_003990-t26_1 gene=NCLIV_003990 organism=Neospora_caninum_Liverpool gene_product=conserved hypothetical protein transcript_product=conserved hypothetical protein location=FR823381:1348052-1349964(+) protein_length=298 sequence_SO=chromosome	1	2	14.1	32.671	298	0	8.5152	0//0	3//0	178510000	33			16228000	45633000	4.5816e+07	29578000	22909000	25069000	30613000	3.73264e+07	4.82512e+07	2.99721e+07	1.5352e+07	2.15703e+07	2.49297e+07	TRUE	FALSE	TRUE	TRUE	FALSE	TRUE	TRUE	FALSE	TRUE	TRUE	FALSE	TRUE					TRUE	TRUE	-0.60483	-0.903017
NCLIV_004050-t26_1-p1	NCLIV_004050-t26_1-p1	NCLIV_004050-t26_1-p1	transcript=NCLIV_004050-t26_1 gene=NCLIV_004050 organism=Neospora_caninum_Liverpool gene_product=formate/nitrite transporter family protein transcript_product=formate/nitrite transporter family protein location=FR823381:1393693-1394958(+) protein_length=42	1	4	15.4	44.89	421	0	13.934	0//0	3//0	138060000	25			12550000	27981000	24481000	28626000	31571000	24023000	19231000	3.56601e+07	2.82423e+07	3.66552e+07	1.587e+07	1.75186e+07	5.55209e+06	TRUE	FALSE	TRUE	TRUE	FALSE	TRUE	TRUE	FALSE	TRUE	TRUE	FALSE	TRUE					TRUE	TRUE	-0.142329	-1.52663
NCLIV_004090-t26_1-p1	NCLIV_004090-t26_1-p1	NCLIV_004090-t26_1-p1	transcript=NCLIV_004090-t26_1 gene=NCLIV_004090 organism=Neospora_caninum_Liverpool gene_product=hypothetical protein transcript_product=hypothetical protein location=FR823381:1420331-1423011(-) protein_length=378 sequence_SO=chromosome SO=protein_coding i	1	8	18.3	43.043	378	0	24.599	0//0	3//0	305800000	43			17988000	84838000	76305000	89089000	22487000	30192000	34357000	6.37107e+07	6.41407e+07	6.86786e+07	1.14991e+07	1.74493e+07	2.36492e+07	TRUE	FALSE	TRUE	TRUE	FALSE	TRUE	TRUE	FALSE	TRUE	TRUE	FALSE	TRUE					TRUE	TRUE	-1.54262	-1.96205
NCLIV_004100-t26_1-p1	NCLIV_004100-t26_1-p1	NCLIV_004100-t26_1-p1	transcript=NCLIV_004100-t26_1 gene=NCLIV_004100 organism=Neospora_caninum_Liverpool gene_product=putative nucleolar phosphoprotein p130 transcript_product=putative nucleolar phosphoprotein p130 location=FR823381:1428445-1430572(+) protein_length=258 sequen	1	4	36.4	28.495	258	0	16.407	0//0	3//0	46268000	18			4626800	18976000	15819000	12116000	534739	824224	958899	1.94901e+07	1.46933e+07	1.16265e+07	707885	791844	757878	TRUE	FALSE	TRUE	FALSE	TRUE	FALSE	TRUE	FALSE	TRUE	FALSE	TRUE	FALSE	CTR	CTR	CTR	CTR	TRUE	TRUE	-4.35702	-4.31206
NCLIV_004110-t26_1-p1	NCLIV_004110-t26_1-p1	NCLIV_004110-t26_1-p1	transcript=NCLIV_004110-t26_1 gene=NCLIV_004110 organism=Neospora_caninum_Liverpool gene_product=hypothetical protein transcript_product=hypothetical protein location=FR823381:1431857-1434878(-) protein_length=476 sequence_SO=chromosome SO=protein_coding i	1	7	24.4	52.091	476	0	24.762	0//0	3//0	82866000	21			3602900	26442000	33022000	29561000	1.16588e+06	1.25772e+06	1.24234e+06	2.13159e+07	2.50086e+07	2.56975e+07	605975	482350	296107	TRUE	FALSE	TRUE	FALSE	TRUE	FALSE	TRUE	FALSE	TRUE	FALSE	TRUE	FALSE	CTR	CTR	CTR	CTR	TRUE	TRUE	-4.59681	-5.75736
NCLIV_004140-t26_1-p1	NCLIV_004140-t26_1-p1	NCLIV_004140-t26_1-p1	transcript=NCLIV_004140-t26_1 gene=NCLIV_004140 organism=Neospora_caninum_Liverpool gene_product=hypothetical protein transcript_product=hypothetical protein location=FR823381:1464085-1465701(-) protein_length=151 sequence_SO=chromosome SO=protein_coding i	1	6	46.4	17.562	151	0	58.347	0//0	3//0	306830000	56			27893000	9.7287e+07	101250000	103820000	12091000	8207900	10869000	6.85584e+07	8.36422e+07	8.42265e+07	8.49854e+06	6.27669e+06	7.18027e+06	TRUE	FALSE	TRUE	TRUE	FALSE	TRUE	TRUE	FALSE	TRUE	TRUE	FALSE	TRUE					TRUE	TRUE	-3.29629	-3.43346
NCLIV_004160-t26_1-p1	NCLIV_004160-t26_1-p1	NCLIV_004160-t26_1-p1	transcript=NCLIV_004160-t26_1 gene=NCLIV_004160 organism=Neospora_caninum_Liverpool gene_product=histone H2B, related transcript_product=histone H2B, related location=FR823381:1476686-1477057(+) protein_length=123 sequence_SO=chromosome SO=protein_coding i	1	8	35.8	13.732	123	0	296.27	0//0	3//0	6454400000	177			922060000	1479800000	1556500000	1383300000	921410000	875320000	8.9815e+08	1.04378e+09	1.22067e+09	1.1334e+09	5.35942e+08	4.70539e+08	4.68933e+08	TRUE	FALSE	TRUE	TRUE	FALSE	TRUE	TRUE	FALSE	TRUE	TRUE	FALSE	TRUE					TRUE	TRUE	-0.712332	-1.20338
NCLIV_004190-t26_1-p1	NCLIV_004190-t26_1-p1	NCLIV_004190-t26_1-p1	transcript=NCLIV_004190-t26_1 gene=NCLIV_004190 organism=Neospora_caninum_Liverpool gene_product=putative thioredoxin transcript_product=putative thioredoxin location=FR823381:1498857-1501854(-) protein_length=428 sequence_SO=chromosome SO=protein_coding i	1	32	60	48.307	428	0	323.31	0//0	3//0	6493000000	327			259720000	1865900000	2016000000	1908200000	402620000	316410000	353350000	8.15866e+08	7.8525e+08	8.35834e+08	1.4952e+08	1.13927e+08	1.14605e+08	TRUE	FALSE	TRUE	TRUE	FALSE	TRUE	TRUE	FALSE	TRUE	TRUE	FALSE	TRUE					TRUE	TRUE	-2.43902	-2.69986
NCLIV_004200-t26_1-p1	NCLIV_004200-t26_1-p1	NCLIV_004200-t26_1-p1	transcript=NCLIV_004200-t26_1 gene=NCLIV_004200 organism=Neospora_caninum_Liverpool gene_product=hypothetical protein transcript_product=hypothetical protein location=FR823381:1507477-1519904(+) protein_length=1734 sequence_SO=chromosome SO=protein_coding	1	22	25.1	191.69	1734	0	67.178	0//0	3//0	510280000	94			6627000	182670000	149290000	166450000	1.65663e+06	1.2582e+06	876801	8.75461e+07	5.927e+07	6.92187e+07	1.06585e+07	1.01204e+07	9.96661e+06	TRUE	FALSE	TRUE	FALSE	TRUE	FALSE	TRUE	FALSE	TRUE	TRUE	FALSE	TRUE	CTR	CTR			TRUE	TRUE	-7.08136	-2.79469
NCLIV_004240-t26_1-p1	NCLIV_004240-t26_1-p1	NCLIV_004240-t26_1-p1	transcript=NCLIV_004240-t26_1 gene=NCLIV_004240 organism=Neospora_caninum_Liverpool gene_product=conserved hypothetical protein transcript_product=conserved hypothetical protein location=FR823381:1548203-1555485(-) protein_length=814 sequence_SO=chromosome	1	5	11.5	87.749	814	0	9.3461	0//0	3//0	121030000	29			3667600	32663000	26513000	24867000	17644000	15216000	18778000	2.69707e+07	2.68577e+07	2.7257e+07	1.09009e+07	8.54344e+06	1.09523e+07	TRUE	FALSE	TRUE	TRUE	FALSE	TRUE	TRUE	FALSE	TRUE	TRUE	FALSE	TRUE					TRUE	TRUE	-0.69826	-1.42493
NCLIV_004250-t26_1-p1	NCLIV_004250-t26_1-p1	NCLIV_004250-t26_1-p1	transcript=NCLIV_004250-t26_1 gene=NCLIV_004250 organism=Neospora_caninum_Liverpool gene_product=putative nuclear RNA binding protein transcript_product=putative nuclear RNA binding protein location=FR823381:1558618-1561658(-) protein_length=373 sequence_S	1	11	24.9	40.836	373	0	323.31	0//0	3//0	1655900000	87			78855000	5.9048e+08	565030000	545990000	10592000	8667700	7612900	3.7564e+08	5.05949e+08	4.16037e+08	3.19528e+06	8.2207e+06	3.95354e+06	TRUE	FALSE	TRUE	TRUE	FALSE	TRUE	TRUE	FALSE	TRUE	TRUE	FALSE	TRUE					TRUE	TRUE	-5.99722	-6.51276
NCLIV_004270-t26_1-p1	NCLIV_004270-t26_1-p1	NCLIV_004270-t26_1-p1	transcript=NCLIV_004270-t26_1 gene=NCLIV_004270 organism=Neospora_caninum_Liverpool gene_product=putative protein kinase transcript_product=putative protein kinase location=FR823381:1569506-1577688(+) protein_length=1118 sequence_SO=chromosome SO=protein_c	1	20	24.2	123.55	1118	0	47.053	0//0	3//0	723990000	105			13407000	156370000	158250000	160540000	143690000	81173000	104710000	1.53954e+08	1.04907e+08	1.07847e+08	4.23547e+07	2.45756e+07	2.63807e+07	TRUE	FALSE	TRUE	TRUE	FALSE	TRUE	TRUE	FALSE	TRUE	TRUE	FALSE	TRUE					TRUE	TRUE	-0.567224	-1.99571
NCLIV_004280-t26_1-p1	NCLIV_004280-t26_1-p1	NCLIV_004280-t26_1-p1	transcript=NCLIV_004280-t26_1 gene=NCLIV_004280 organism=Neospora_caninum_Liverpool gene_product=hypothetical protein transcript_product=hypothetical protein location=FR823381:1583632-1591950(-) protein_length=762 sequence_SO=chromosome SO=protein_coding i	1	14	31.4	84.442	762	0	56.527	0//0	3//0	540890000	109			11758000	126750000	129020000	133150000	80317000	6.3692e+07	83184000	6.02816e+07	6.51544e+07	7.68008e+07	3.78765e+07	2.36362e+07	3.16932e+07	TRUE	FALSE	TRUE	TRUE	FALSE	TRUE	TRUE	FALSE	TRUE	TRUE	FALSE	TRUE					TRUE	TRUE	-0.785098	-1.13674
NCLIV_004300-t26_1-p1	NCLIV_004300-t26_1-p1	NCLIV_004300-t26_1-p1	transcript=NCLIV_004300-t26_1 gene=NCLIV_004300 organism=Neospora_caninum_Liverpool gene_product=putative dynamin-like protein transcript_product=putative dynamin-like protein location=FR823381:1606995-1615776(+) protein_length=870 sequence_SO=chromosome S	1	45	59.5	96.609	870	0	323.31	0//0	3//0	3159000000	290			71796000	1102700000	1000300000	1104400000	43682000	42902000	46411000	2.89984e+08	2.65445e+08	3.01023e+08	1.85944e+07	1.50003e+07	1.94694e+07	TRUE	FALSE	TRUE	TRUE	FALSE	TRUE	TRUE	FALSE	TRUE	TRUE	FALSE	TRUE					TRUE	TRUE	-4.59125	-4.01966
NCLIV_004340-t26_1-p1	NCLIV_004340-t26_1-p1	NCLIV_004340-t26_1-p1	transcript=NCLIV_004340-t26_1 gene=NCLIV_004340 organism=Neospora_caninum_Liverpool gene_product=hypothetical protein transcript_product=hypothetical protein location=FR823381:1640611-1641401(-) protein_length=232 sequence_SO=chromosome SO=protein_coding i	1	5	34.9	25.003	232	0	91.459	0//0	3//0	229120000	38			20829000	42459000	27410000	42852000	48048000	51971000	5.8808e+07	3.94817e+07	1.94475e+07	4.79895e+07	4.13329e+07	3.51927e+07	4.01151e+07	TRUE	FALSE	TRUE	TRUE	FALSE	TRUE	TRUE	FALSE	TRUE	TRUE	FALSE	TRUE					TRUE	TRUE	0.519353	0.221074
NCLIV_004350-t26_1-p1	NCLIV_004350-t26_1-p1	NCLIV_004350-t26_1-p1	transcript=NCLIV_004350-t26_1 gene=NCLIV_004350 organism=Neospora_caninum_Liverpool gene_product=calcium homeostasis endoplasmic reticulum protein, related transcript_product=calcium homeostasis endoplasmic reticulum protein, related location=FR823381:1642	1	6	18.4	80.56	741	0	8.4475	0//0	3//0	53769000	18			2068000	18527000	18840000	19765000	860284	1.02762e+06	562311	1.65608e+07	1.87916e+07	8.00802e+06	480428	787377	449023	TRUE	FALSE	TRUE	FALSE	TRUE	FALSE	TRUE	FALSE	TRUE	FALSE	TRUE	FALSE	CTR	CTR	CTR	CTR	TRUE	TRUE	-4.58684	-4.61359
NCLIV_004380-t26_1-p1	NCLIV_004380-t26_1-p1	NCLIV_004380-t26_1-p1	transcript=NCLIV_004380-t26_1 gene=NCLIV_004380 organism=Neospora_caninum_Liverpool gene_product=cathepsin L, related transcript_product=cathepsin L, related location=FR823381:1666633-1669425(-) protein_length=415 sequence_SO=chromosome SO=protein_coding i	1	4	20.5	46.46	415	0	101	0//0	3//0	485190000	42			28541000	119800000	89039000	111920000	91805000	58902000	65452000	1.15925e+08	1.29127e+08	1.16483e+08	3.79355e+07	2.67066e+07	2.76827e+07	TRUE	FALSE	TRUE	TRUE	FALSE	TRUE	TRUE	FALSE	TRUE	TRUE	FALSE	TRUE					TRUE	TRUE	-0.584688	-1.98605
NCLIV_004390-t26_1-p1	NCLIV_004390-t26_1-p1	NCLIV_004390-t26_1-p1	transcript=NCLIV_004390-t26_1 gene=NCLIV_004390 organism=Neospora_caninum_Liverpool gene_product=p23, related transcript_product=p23, related location=FR823381:1670839-1672961(+) protein_length=237 sequence_SO=chromosome SO=protein_coding is_pseudo=false	1	8	40.5	25.418	237	0	323.31	0//0	3//0	2437600000	104			304700000	828160000	777460000	814100000	53195000	50780000	53004000	7.38721e+08	5.9565e+08	5.52264e+08	3.11043e+07	2.69027e+07	2.4821e+07	TRUE	FALSE	TRUE	TRUE	FALSE	TRUE	TRUE	FALSE	TRUE	TRUE	FALSE	TRUE					TRUE	TRUE	-3.94601	-4.50474
NCLIV_004400-t26_1-p1	NCLIV_004400-t26_1-p1	NCLIV_004400-t26_1-p1	transcript=NCLIV_004400-t26_1 gene=NCLIV_004400 organism=Neospora_caninum_Liverpool gene_product=hypothetical protein transcript_product=hypothetical protein location=FR823381:1677554-1680178(+) protein_length=475 sequence_SO=chromosome SO=protein_coding i	1	24	66.3	50.683	475	0	323.31	0//0	3//0	6487900000	343			432530000	2012200000	1716100000	1759000000	329080000	274370000	263400000	6.37506e+08	6.30713e+08	5.20263e+08	7.19042e+07	6.69973e+07	6.17487e+07	TRUE	FALSE	TRUE	TRUE	FALSE	TRUE	TRUE	FALSE	TRUE	TRUE	FALSE	TRUE					TRUE	TRUE	-2.66554	-3.15262
NCLIV_004480-t26_1-p1	NCLIV_004480-t26_1-p1	NCLIV_004480-t26_1-p1	transcript=NCLIV_004480-t26_1 gene=NCLIV_004480 organism=Neospora_caninum_Liverpool gene_product=putative myb-like DNA-binding domain-containing protein transcript_product=putative myb-like DNA-binding domain-containing protein location=FR823381:1737271-17	1	11	4.4	436.48	4252	0	11.437	0//0	3//0	56269000	20			310880	18479000	22414000	19556000	1.10441e+06	1.08024e+06	922877	1.367e+07	1.30958e+07	1.13089e+07	499255	550782	382030	TRUE	FALSE	TRUE	FALSE	TRUE	FALSE	TRUE	FALSE	TRUE	FALSE	TRUE	FALSE	CTR	CTR	CTR	CTR	TRUE	TRUE	-4.28162	-4.74473
NCLIV_004490-t26_1-p1	NCLIV_004490-t26_1-p1	NCLIV_004490-t26_1-p1	transcript=NCLIV_004490-t26_1 gene=NCLIV_004490 organism=Neospora_caninum_Liverpool gene_product=hypothetical protein transcript_product=hypothetical protein location=FR823381:1756781-1765587(+) protein_length=1317 sequence_SO=chromosome SO=protein_coding	1	6	5.9	147.63	1317	0	7.5041	0//0	3//0	50124000	18			748110	18313000	19090000	18162000	814006	1.1866e+06	777541	1.00939e+07	1.21116e+07	1.2659e+07	581917	694252	303613	TRUE	FALSE	TRUE	FALSE	TRUE	FALSE	TRUE	FALSE	TRUE	FALSE	TRUE	FALSE	CTR	CTR	CTR	CTR	TRUE	TRUE	-4.34849	-4.54103
NCLIV_004510-t26_1-p1	NCLIV_004510-t26_1-p1	NCLIV_004510-t26_1-p1	transcript=NCLIV_004510-t26_1 gene=NCLIV_004510 organism=Neospora_caninum_Liverpool gene_product=putative kelch motif domain-containing protein transcript_product=putative kelch motif domain-containing protein location=FR823381:1771575-1773152(+) protein_l	1	11	37.1	58.034	525	0	42.139	0//0	3//0	220710000	48			7610700	76404000	7.796e+07	79066000	498351	648659	779151	4.94972e+07	4.10022e+07	4.24759e+07	558437	612459	590044	TRUE	FALSE	TRUE	FALSE	TRUE	FALSE	TRUE	FALSE	TRUE	FALSE	TRUE	FALSE	CTR	CTR	CTR	CTR	TRUE	TRUE	-6.94483	-6.23481
NCLIV_004520-t26_1-p1	NCLIV_004520-t26_1-p1	NCLIV_004520-t26_1-p1	transcript=NCLIV_004520-t26_1 gene=NCLIV_004520 organism=Neospora_caninum_Liverpool gene_product=conserved hypothetical protein transcript_product=conserved hypothetical protein location=FR823381:1775176-1786745(-) protein_length=1943 sequence_SO=chromosom	1	7	8.7	210.45	1943	0	17.519	0//0	3//0	83457000	22			843000	29229000	30583000	25742000	796611	1.42131e+06	683449	3.64041e+07	1.68058e+07	1.42449e+07	389541	382540	500529	TRUE	FALSE	TRUE	FALSE	TRUE	FALSE	TRUE	FALSE	TRUE	FALSE	TRUE	FALSE	CTR	CTR	CTR	CTR	TRUE	TRUE	-4.95332	-5.61141
NCLIV_004530-t26_1-p1	NCLIV_004530-t26_1-p1	NCLIV_004530-t26_1-p1	transcript=NCLIV_004530-t26_1 gene=NCLIV_004530 organism=Neospora_caninum_Liverpool gene_product=putative microsomal signal peptidase subunit SPCS1 domain-containing protein transcript_product=putative microsomal signal peptidase subunit SPCS1 domain-conta	1	2	31.8	14.618	132	0.00024826	5.0859	0//0	3//0	27749000	14			6937200	3790400	6608400	5230700	6.4574e+06	5.2603e+06	3922600	8.71512e+06	8.13173e+06	5.81553e+06	1.82572e+06	3.06029e+06	1.32387e+06	TRUE	FALSE	TRUE	TRUE	FALSE	TRUE	TRUE	FALSE	TRUE	TRUE	FALSE	TRUE					TRUE	TRUE	0.00808452	-1.93337
NCLIV_004570-t26_1-p1	NCLIV_004570-t26_1-p1	NCLIV_004570-t26_1-p1	transcript=NCLIV_004570-t26_1 gene=NCLIV_004570 organism=Neospora_caninum_Liverpool gene_product=hypothetical protein transcript_product=hypothetical protein location=FR823381:1812984-1813439(-) protein_length=151 sequence_SO=chromosome SO=protein_coding i	1	3	34.4	15.697	151	0	52.181	0//0	3//0	347200000	54			57866000	6.871e+07	9.1045e+07	71227000	66995000	55694000	51284000	7.07715e+07	7.37922e+07	7.23618e+07	5.17711e+07	4.126e+07	4.03693e+07	TRUE	FALSE	TRUE	TRUE	FALSE	TRUE	TRUE	FALSE	TRUE	TRUE	FALSE	TRUE					TRUE	TRUE	-0.40648	-0.710573
NCLIV_004640-t26_1-p1	NCLIV_004640-t26_1-p1	NCLIV_004640-t26_1-p1	transcript=NCLIV_004640-t26_1 gene=NCLIV_004640 organism=Neospora_caninum_Liverpool gene_product=putative DEAD/DEAH box helicase transcript_product=putative DEAD/DEAH box helicase location=FR823382:58406-62251(+) protein_length=602 sequence_SO=chromosome S	1	15	48	65.252	602	0	56.565	0//0	3//0	484980000	84			14264000	167740000	173250000	164090000	5530700	782387	4343400	6.92497e+07	7.20567e+07	7.13033e+07	1.72309e+06	620988	2.93556e+06	TRUE	FALSE	TRUE	TRUE	FALSE	FALSE	TRUE	FALSE	TRUE	TRUE	FALSE	TRUE					TRUE	TRUE	-5.9843	-5.59647
NCLIV_004680-t26_1-p1	NCLIV_004680-t26_1-p1	NCLIV_004680-t26_1-p1	transcript=NCLIV_004680-t26_1 gene=NCLIV_004680 organism=Neospora_caninum_Liverpool gene_product=conserved hypothetical protein transcript_product=conserved hypothetical protein location=FR823382:76691-78802(+) protein_length=703 sequence_SO=chromosome SO=	1	8	20.8	77.809	703	0	65.933	0//0	3//0	309930000	65			13475000	103210000	84798000	8.2323e+07	26505000	29400000	16752000	6.3955e+07	7.90197e+07	6.39089e+07	1.48939e+07	1.62564e+07	8.64713e+06	TRUE	FALSE	TRUE	TRUE	FALSE	TRUE	TRUE	FALSE	TRUE	TRUE	FALSE	TRUE					TRUE	TRUE	-1.92881	-2.42309
NCLIV_004710-t26_1-p1	NCLIV_004710-t26_1-p1	NCLIV_004710-t26_1-p1	transcript=NCLIV_004710-t26_1 gene=NCLIV_004710 organism=Neospora_caninum_Liverpool gene_product=hypothetical protein transcript_product=hypothetical protein location=FR823382:102615-108181(-) protein_length=685 sequence_SO=chromosome SO=protein_coding is_	1	5	10.5	74.088	685	0	9.3421	0//0	3//0	279920000	31			11663000	51036000	6.9455e+07	5.9564e+07	50920000	43498000	50258000	5.0179e+07	6.21447e+07	6.1274e+07	3.86571e+07	3.05427e+07	3.40578e+07	TRUE	FALSE	TRUE	TRUE	FALSE	TRUE	TRUE	FALSE	TRUE	TRUE	FALSE	TRUE					TRUE	TRUE	-0.307833	-0.749481
NCLIV_004730-t26_1-p1	NCLIV_004730-t26_1-p1	NCLIV_004730-t26_1-p1	transcript=NCLIV_004730-t26_1 gene=NCLIV_004730 organism=Neospora_caninum_Liverpool gene_product=hypothetical protein transcript_product=hypothetical protein location=FR823382:126140-127354(+) protein_length=380 sequence_SO=chromosome SO=protein_coding is_	1	6	31.3	42.029	380	0	110.46	0//0	3//0	936770000	82			39032000	134060000	164120000	171790000	216920000	208200000	214970000	1.32533e+08	1.1777e+08	1.15142e+08	1.39219e+08	1.03791e+08	8.90079e+07	TRUE	FALSE	TRUE	TRUE	FALSE	TRUE	TRUE	FALSE	TRUE	TRUE	FALSE	TRUE					TRUE	TRUE	0.453664	-0.160897
NCLIV_004750-t26_1-p1	NCLIV_004750-t26_1-p1	NCLIV_004750-t26_1-p1	transcript=NCLIV_004750-t26_1 gene=NCLIV_004750 organism=Neospora_caninum_Liverpool gene_product=putative peptidase family M48 domain-containing protein transcript_product=putative peptidase family M48 domain-containing protein location=FR823382:133186-136	1	6	28.7	48.954	429	0	18.274	0//0	3//0	223770000	33			14918000	57822000	47489000	43776000	40017000	29519000	30433000	5.66153e+07	4.9419e+07	4.912e+07	1.73606e+07	1.68905e+07	1.59488e+07	TRUE	FALSE	TRUE	TRUE	FALSE	TRUE	TRUE	FALSE	TRUE	TRUE	FALSE	TRUE					TRUE	TRUE	-0.580486	-1.6257
NCLIV_004760-t26_1-p1	NCLIV_004760-t26_1-p1	NCLIV_004760-t26_1-p1	transcript=NCLIV_004760-t26_1 gene=NCLIV_004760 organism=Neospora_caninum_Liverpool gene_product=putative transmembrane domain-containing protein transcript_product=putative transmembrane domain-containing protein location=FR823382:138970-144846(-) protein	1	2	6.6	76.194	755	0	29.726	0//0	3//0	202360000	25			9636100	58519000	61170000	6.5938e+07	14163000	9509600	11276000	6.41157e+07	5.98314e+07	6.60829e+07	8.99643e+06	3.74812e+06	4.25014e+06	TRUE	FALSE	TRUE	TRUE	FALSE	TRUE	TRUE	FALSE	TRUE	TRUE	FALSE	TRUE					TRUE	TRUE	-2.42667	-3.5962
NCLIV_004780-t26_1-p1	NCLIV_004780-t26_1-p1	NCLIV_004780-t26_1-p1	transcript=NCLIV_004780-t26_1 gene=NCLIV_004780 organism=Neospora_caninum_Liverpool gene_product=cw-type zinc finger domain-containing protein transcript_product=cw-type zinc finger domain-containing protein location=FR823382:149004-160001(-) protein_lengt	1	4	3.2	291.76	2763	0	8.5354	0//0	3//0	23264000	7			184630	6.5994e+06	8.7311e+06	9442700	1.05536e+06	1.33573e+06	758163	7.18447e+06	7.64148e+06	9.21667e+06	329402	882501	581998	TRUE	FALSE	TRUE	FALSE	TRUE	FALSE	TRUE	FALSE	TRUE	FALSE	TRUE	FALSE	CTR	CTR	CTR	CTR	TRUE	TRUE	-2.99725	-3.84877
NCLIV_004790-t26_1-p1	NCLIV_004790-t26_1-p1	NCLIV_004790-t26_1-p1	transcript=NCLIV_004790-t26_1 gene=NCLIV_004790 organism=Neospora_caninum_Liverpool gene_product=putative 18 kDa cyclophilin transcript_product=putative 18 kDa cyclophilin location=FR823382:164464-166110(+) protein_length=178 sequence_SO=chromosome SO=prot	1	10	74.7	19.379	178	0	188.96	0//0	3//0	6082600000	188			675850000	1714300000	1753600000	1666400000	248620000	478990000	410130000	1.02736e+09	1.08847e+09	9.3605e+08	9.95418e+07	2.16405e+08	1.7941e+08	TRUE	FALSE	TRUE	TRUE	FALSE	TRUE	TRUE	FALSE	TRUE	TRUE	FALSE	TRUE					TRUE	TRUE	-2.22681	-2.69377
NCLIV_004810-t26_1-p1	NCLIV_004810-t26_1-p1	NCLIV_004810-t26_1-p1	transcript=NCLIV_004810-t26_1 gene=NCLIV_004810 organism=Neospora_caninum_Liverpool gene_product=conserved hypothetical protein transcript_product=conserved hypothetical protein location=FR823382:186954-191606(-) protein_length=590 sequence_SO=chromosome S	1	10	33.2	62.582	590	0	32.034	0//0	3//0	390720000	74			13024000	71555000	9.0719e+07	7.0663e+07	7.8694e+07	6.7606e+07	70124000	4.89749e+07	4.78623e+07	4.89054e+07	3.65917e+07	2.83509e+07	3.56838e+07	TRUE	FALSE	TRUE	TRUE	FALSE	TRUE	TRUE	FALSE	TRUE	TRUE	FALSE	TRUE					TRUE	TRUE	-0.0993664	-0.543581
NCLIV_004830-t26_1-p1	NCLIV_004830-t26_1-p1	NCLIV_004830-t26_1-p1	transcript=NCLIV_004830-t26_1 gene=NCLIV_004830 organism=Neospora_caninum_Liverpool gene_product=hypothetical protein transcript_product=hypothetical protein location=FR823382:218236-219962(-) protein_length=308 sequence_SO=chromosome SO=protein_coding is_	1	2	15.9	33.872	308	0.00024994	5.2486	0//0	3//0	13887000	6			991920	5323700	5398000	4144100	866719	702360	573717	5.17716e+06	4.63765e+06	4.25795e+06	443917	523253	467406	TRUE	FALSE	TRUE	FALSE	TRUE	FALSE	TRUE	FALSE	TRUE	FALSE	TRUE	FALSE	CTR	CTR	CTR	CTR	TRUE	TRUE	-2.80453	-3.29301
NCLIV_004860-t26_1-p1	NCLIV_004860-t26_1-p1	NCLIV_004860-t26_1-p1	transcript=NCLIV_004860-t26_1 gene=NCLIV_004860 organism=Neospora_caninum_Liverpool gene_product=hypothetical protein transcript_product=hypothetical protein location=FR823382:253429-267884(-) protein_length=2559 sequence_SO=chromosome SO=protein_coding is	1	69	41.7	282.19	2559	0	323.31	0//0	3//0	2110700000	430			14457000	480600000	512270000	531510000	301750000	259950000	262900000	8.87569e+07	8.44857e+07	9.77186e+07	4.26467e+07	3.29903e+07	3.65334e+07	TRUE	FALSE	TRUE	TRUE	FALSE	TRUE	TRUE	FALSE	TRUE	TRUE	FALSE	TRUE					TRUE	TRUE	-0.888579	-1.27784
NCLIV_004920-t26_1-p1	NCLIV_004920-t26_1-p1	NCLIV_004920-t26_1-p1	transcript=NCLIV_004920-t26_1 gene=NCLIV_004920 organism=Neospora_caninum_Liverpool gene_product=hypothetical protein transcript_product=hypothetical protein location=FR823382:310586-311938(-) protein_length=248 sequence_SO=chromosome SO=protein_coding is_	1	8	33.9	27.361	248	0	54.266	0//0	3//0	251290000	29			19330000	100530000	8.7361e+07	7.266e+07	475128	932337	901246	5.92842e+07	6.42824e+07	6.91268e+07	3.17698e+06	3.29477e+06	3.32317e+06	TRUE	FALSE	TRUE	FALSE	TRUE	FALSE	TRUE	FALSE	TRUE	TRUE	FALSE	TRUE	CTR	CTR			TRUE	TRUE	-6.8694	-4.29557
NCLIV_004930-t26_1-p1	NCLIV_004930-t26_1-p1	NCLIV_004930-t26_1-p1	transcript=NCLIV_004930-t26_1 gene=NCLIV_004930 organism=Neospora_caninum_Liverpool gene_product=conserved hypothetical protein transcript_product=conserved hypothetical protein location=FR823382:315123-320749(-) protein_length=904 sequence_SO=chromosome S	1	3	4.9	98.161	904	0.00023889	4.4099	0//0	3//0	18515000	10			370300	6205700	7.1133e+06	6161500	547163	1.38347e+06	705370	7.69426e+06	7.13425e+06	6.83705e+06	554350	403756	463763	TRUE	FALSE	TRUE	FALSE	TRUE	FALSE	TRUE	FALSE	TRUE	FALSE	TRUE	FALSE	CTR	CTR	CTR	CTR	TRUE	TRUE	-2.99754	-3.94001
NCLIV_004950-t26_1-p1	NCLIV_004950-t26_1-p1	NCLIV_004950-t26_1-p1	transcript=NCLIV_004950-t26_1 gene=NCLIV_004950 organism=Neospora_caninum_Liverpool gene_product=putative actin transcript_product=putative actin location=FR823382:337498-341642(+) protein_length=501 sequence_SO=chromosome SO=protein_coding is_pseudo=false	1	4	10.8	54.67	501	0.00023175	3.8948	0//0	3//0	41354000	10			2297500	14501000	13931000	15738000	1.23659e+06	1.10551e+06	540197	1.36704e+07	1.33898e+07	1.54051e+07	523531	652069	755411	TRUE	FALSE	TRUE	FALSE	TRUE	FALSE	TRUE	FALSE	TRUE	FALSE	TRUE	FALSE	CTR	CTR	CTR	CTR	TRUE	TRUE	-4.02395	-4.4722
NCLIV_005010-t26_1-p1	NCLIV_005010-t26_1-p1	NCLIV_005010-t26_1-p1	transcript=NCLIV_005010-t26_1 gene=NCLIV_005010 organism=Neospora_caninum_Liverpool gene_product=conserved hypothetical protein transcript_product=conserved hypothetical protein location=FR823382:384475-390741(+) protein_length=560 sequence_SO=chromosome S	1	30	70.4	61.937	560	0	323.31	0//0	3//0	2918900000	271			85850000	8.4512e+08	935180000	8.716e+08	223970000	152750000	133170000	2.14329e+08	2.7331e+08	2.44953e+08	4.70862e+07	3.53971e+07	2.84561e+07	TRUE	FALSE	TRUE	TRUE	FALSE	TRUE	TRUE	FALSE	TRUE	TRUE	FALSE	TRUE					TRUE	TRUE	-2.41344	-2.74699
NCLIV_005020-t26_1-p1	NCLIV_005020-t26_1-p1	NCLIV_005020-t26_1-p1	transcript=NCLIV_005020-t26_1 gene=NCLIV_005020 organism=Neospora_caninum_Liverpool gene_product=putative PUA domain-containing, cell cycle regulator protein transcript_product=putative PUA domain-containing, cell cycle regulator protein location=FR823382:	1	7	36.9	19.861	179	0	11.097	0//0	3//0	90493000	24			6961000	31801000	31916000	31830000	512904	1.33893e+06	1.55873e+06	2.32078e+07	2.1004e+07	1.45684e+07	426723	1.14168e+06	409219	TRUE	FALSE	TRUE	FALSE	TRUE	FALSE	TRUE	FALSE	TRUE	FALSE	TRUE	FALSE	CTR	CTR	CTR	CTR	TRUE	TRUE	-4.96044	-5.04014
NCLIV_005040-t26_1-p1	NCLIV_005040-t26_1-p1	NCLIV_005040-t26_1-p1	transcript=NCLIV_005040-t26_1 gene=NCLIV_005040 organism=Neospora_caninum_Liverpool gene_product=conserved hypothetical protein transcript_product=conserved hypothetical protein location=FR823382:402473-403926(+) protein_length=160 sequence_SO=chromosome S	1	5	51.9	17.812	160	0	193.08	0//0	3//0	662900000	69			94700000	133550000	146410000	147600000	108530000	112360000	117740000	1.22851e+08	1.1162e+08	1.29032e+08	7.63765e+07	7.31393e+07	8.9834e+07	TRUE	FALSE	TRUE	TRUE	FALSE	TRUE	TRUE	FALSE	TRUE	TRUE	FALSE	TRUE					TRUE	TRUE	-0.335753	-0.605991
NCLIV_005050-t26_1-p1	NCLIV_005050-t26_1-p1	NCLIV_005050-t26_1-p1	transcript=NCLIV_005050-t26_1 gene=NCLIV_005050 organism=Neospora_caninum_Liverpool gene_product=putative coatomer delta subunit transcript_product=putative coatomer delta subunit location=FR823382:407193-412395(+) protein_length=634 sequence_SO=chromosome	1	12	27.9	68.347	634	0	100.22	0//0	3//0	552860000	49			21264000	195940000	201610000	191140000	587162	421469	664723	1.25905e+08	1.26131e+08	1.17912e+08	1.05131e+06	592080	574745	TRUE	FALSE	TRUE	FALSE	TRUE	FALSE	TRUE	FALSE	TRUE	FALSE	TRUE	FALSE	CTR	CTR	CTR	CTR	TRUE	TRUE	-8.48401	-7.43983
NCLIV_005150-t26_1-p1	NCLIV_005150-t26_1-p1;NCLIV_049140-t26_1-p1	NCLIV_005150-t26_1-p1;NCLIV_049140-t26_1-p1	transcript=NCLIV_005150-t26_1 gene=NCLIV_005150 organism=Neospora_caninum_Liverpool gene_product=hypothetical protein transcript_product=hypothetical protein location=FR823382:484032-486385(-) protein_length=449 sequence_SO=chromosome SO=protein_coding is_	2	9	74.6	50.065	449	0	59.536	0//0	3//0	1853900000	102			97574000	515580000	470420000	484270000	173340000	127970000	162510000	3.5121e+08	3.74622e+08	3.86162e+08	8.16071e+07	7.09487e+07	8.85132e+07	TRUE	FALSE	TRUE	TRUE	FALSE	TRUE	TRUE	FALSE	TRUE	TRUE	FALSE	TRUE					TRUE	TRUE	-1.67534	-2.21047
NCLIV_005180-t26_1-p1	NCLIV_005180-t26_1-p1	NCLIV_005180-t26_1-p1	transcript=NCLIV_005180-t26_1 gene=NCLIV_005180 organism=Neospora_caninum_Liverpool gene_product=hypothetical protein transcript_product=hypothetical protein location=FR823382:511839-523334(+) protein_length=1855 sequence_SO=chromosome SO=protein_coding is	1	9	9.2	201.01	1855	0	34.867	0//0	3//0	63099000	19			685850	19858000	17952000	20391000	877953	9174600	1.13805e+06	1.74707e+07	1.27755e+07	1.69644e+07	273899	1.33858e+06	296888	TRUE	FALSE	TRUE	FALSE	FALSE	FALSE	TRUE	FALSE	TRUE	FALSE	FALSE	FALSE					TRUE	TRUE	-3.21038	-5.02874
NCLIV_005190-t26_1-p1	NCLIV_005190-t26_1-p1	NCLIV_005190-t26_1-p1	transcript=NCLIV_005190-t26_1 gene=NCLIV_005190 organism=Neospora_caninum_Liverpool gene_product=putative transcription elongation factor FACT 140 kDa transcript_product=putative transcription elongation factor FACT 140 kDa location=FR823382:531254-538739(	1	21	33.9	91.97	811	0	58.677	0//0	3//0	529970000	87			16562000	179700000	203560000	171180000	852237	753397	748090	6.1118e+07	6.44487e+07	5.89661e+07	3.77212e+06	1.16097e+06	8.23033e+06	TRUE	FALSE	TRUE	FALSE	TRUE	FALSE	TRUE	FALSE	TRUE	TRUE	FALSE	TRUE	CTR	CTR			TRUE	TRUE	-7.87868	-4.21792
NCLIV_005200-t26_1-p1	NCLIV_005200-t26_1-p1	NCLIV_005200-t26_1-p1	transcript=NCLIV_005200-t26_1 gene=NCLIV_005200 organism=Neospora_caninum_Liverpool gene_product=hypothetical protein transcript_product=hypothetical protein location=FR823382:565908-581148(-) protein_length=1937 sequence_SO=chromosome SO=protein_coding is	1	10	7.4	211.98	1937	0	30.279	0//0	3//0	157130000	40			1806000	5.8434e+07	52295000	54701000	1.04239e+06	646383	1.5293e+06	2.38736e+07	2.73371e+07	2.52693e+07	623167	596561	602661	TRUE	FALSE	TRUE	FALSE	TRUE	FALSE	TRUE	FALSE	TRUE	FALSE	TRUE	FALSE	CTR	CTR	CTR	CTR	TRUE	TRUE	-5.7692	-5.3892
NCLIV_005210-t26_1-p1	NCLIV_005210-t26_1-p1	NCLIV_005210-t26_1-p1	transcript=NCLIV_005210-t26_1 gene=NCLIV_005210 organism=Neospora_caninum_Liverpool gene_product=conserved hypothetical protein transcript_product=conserved hypothetical protein location=FR823382:587311-593151(-) protein_length=1449 sequence_SO=chromosome	1	6	8.7	153.35	1449	0	13.62	0//0	3//0	47620000	24			952400	15613000	15417000	19968000	953456	1.20371e+06	844387	1.31313e+07	1.33514e+07	1.03911e+07	392925	604133	494287	TRUE	FALSE	TRUE	FALSE	TRUE	FALSE	TRUE	FALSE	TRUE	FALSE	TRUE	FALSE	CTR	CTR	CTR	CTR	TRUE	TRUE	-4.09202	-4.64081
NCLIV_005280-t26_1-p1	NCLIV_005280-t26_1-p1	NCLIV_005280-t26_1-p1	transcript=NCLIV_005280-t26_1 gene=NCLIV_005280 organism=Neospora_caninum_Liverpool gene_product=conserved hypothetical protein transcript_product=conserved hypothetical protein location=FR823382:659192-665015(+) protein_length=1243 sequence_SO=chromosome	1	22	37.5	129.84	1243	0	116.04	0//0	3//0	718240000	160			14658000	144490000	163350000	158260000	129710000	112740000	110570000	5.49667e+07	6.18052e+07	6.45186e+07	2.75868e+07	2.69719e+07	3.20069e+07	TRUE	FALSE	TRUE	TRUE	FALSE	TRUE	TRUE	FALSE	TRUE	TRUE	FALSE	TRUE					TRUE	TRUE	-0.402661	-1.0674
NCLIV_005310-t26_1-p1	NCLIV_005310-t26_1-p1	NCLIV_005310-t26_1-p1	transcript=NCLIV_005310-t26_1 gene=NCLIV_005310 organism=Neospora_caninum_Liverpool gene_product=loc397781 protein, related transcript_product=loc397781 protein, related location=FR823382:699725-701599(+) protein_length=248 sequence_SO=chromosome SO=protei	1	3	22.6	25.63	248	0	43.393	0//0	3//0	63698000	24			9099700	21974000	24596000	22226000	1.1337e+06	1.20107e+06	651909	1.91709e+07	2.41073e+07	2.26099e+07	893842	782048	590166	TRUE	FALSE	TRUE	FALSE	TRUE	FALSE	TRUE	FALSE	TRUE	FALSE	TRUE	FALSE	CTR	CTR	CTR	CTR	TRUE	TRUE	-4.57472	-4.87617
NCLIV_005330-t26_1-p1	NCLIV_005330-t26_1-p1	NCLIV_005330-t26_1-p1	transcript=NCLIV_005330-t26_1 gene=NCLIV_005330 organism=Neospora_caninum_Liverpool gene_product=at4g25910 protein, related transcript_product=at4g25910 protein, related location=FR823382:707310-711364(+) protein_length=285 sequence_SO=chromosome SO=protei	1	3	21.4	30.893	285	0	13.121	0//0	3//0	124280000	21			8285300	36207000	23715000	32396000	15873000	12824000	16423000	3.94057e+07	2.36027e+07	3.67387e+07	7.67812e+06	8.34771e+06	8.3685e+06	TRUE	FALSE	TRUE	TRUE	FALSE	TRUE	TRUE	FALSE	TRUE	TRUE	FALSE	TRUE					TRUE	TRUE	-1.01892	-1.99778
NCLIV_005350-t26_1-p1	NCLIV_005350-t26_1-p1	NCLIV_005350-t26_1-p1	transcript=NCLIV_005350-t26_1 gene=NCLIV_005350 organism=Neospora_caninum_Liverpool gene_product=hypothetical protein transcript_product=hypothetical protein location=FR823382:716469-725937(-) protein_length=1237 sequence_SO=chromosome SO=protein_coding is	1	5	7.1	134.29	1237	0	11.996	0//0	3//0	32020000	20			640400	9327700	12473000	12891000	914938	1.07425e+06	1.0137e+06	8.90492e+06	9.70485e+06	1.18351e+07	473256	687491	364059	TRUE	FALSE	TRUE	FALSE	TRUE	FALSE	TRUE	FALSE	TRUE	FALSE	TRUE	FALSE	CTR	CTR	CTR	CTR	TRUE	TRUE	-3.51861	-4.35865
NCLIV_005360-t26_1-p1	NCLIV_005360-t26_1-p1	NCLIV_005360-t26_1-p1	transcript=NCLIV_005360-t26_1 gene=NCLIV_005360 organism=Neospora_caninum_Liverpool gene_product=putative splicing factor 3a protein transcript_product=putative splicing factor 3a protein location=FR823382:729455-734325(-) protein_length=502 sequence_SO=ch	1	9	23.3	58.538	502	0	43.725	0//0	3//0	281770000	51			10436000	84725000	105310000	101220000	6274100	4967100	5.6297e+06	5.82485e+07	6.8485e+07	6.57779e+07	4.31919e+06	3.90695e+06	3.61451e+06	TRUE	FALSE	TRUE	TRUE	FALSE	TRUE	TRUE	FALSE	TRUE	TRUE	FALSE	TRUE					TRUE	TRUE	-4.1099	-4.0236
NCLIV_005370-t26_1-p1	NCLIV_005370-t26_1-p1	NCLIV_005370-t26_1-p1	transcript=NCLIV_005370-t26_1 gene=NCLIV_005370 organism=Neospora_caninum_Liverpool gene_product=conserved hypothetical protein transcript_product=conserved hypothetical protein location=FR823382:737414-738668(-) protein_length=231 sequence_SO=chromosome S	1	2	13.9	25.563	231	0.0048157	2.0192	0//0	3//0	22714000	6			2523800	6699500	9.7574e+06	7111700	680707	1.68324e+06	1.12992e+06	9.33301e+06	6.89329e+06	6.54322e+06	731507	310975	770330	TRUE	FALSE	TRUE	FALSE	TRUE	FALSE	TRUE	FALSE	TRUE	FALSE	TRUE	FALSE	CTR	CTR	CTR	CTR	TRUE	TRUE	-2.82939	-3.74339
NCLIV_005400-t26_1-p1	NCLIV_005400-t26_1-p1	NCLIV_005400-t26_1-p1	transcript=NCLIV_005400-t26_1 gene=NCLIV_005400 organism=Neospora_caninum_Liverpool gene_product=brx1, related transcript_product=brx1, related location=FR823382:749694-753833(-) protein_length=482 sequence_SO=chromosome SO=protein_coding is_pseudo=false	1	5	12.7	54.683	482	0	16.806	0//0	3//0	101900000	26			4076100	42505000	29670000	34862000	923620	536113	1.15567e+06	3.48234e+07	2.89168e+07	3.42807e+07	511234	542032	393142	TRUE	FALSE	TRUE	FALSE	TRUE	FALSE	TRUE	FALSE	TRUE	FALSE	TRUE	FALSE	CTR	CTR	CTR	CTR	TRUE	TRUE	-5.40979	-6.09117
NCLIV_005420-t26_1-p1	NCLIV_005420-t26_1-p1	NCLIV_005420-t26_1-p1	transcript=NCLIV_005420-t26_1 gene=NCLIV_005420 organism=Neospora_caninum_Liverpool gene_product=phosphoglycerate kinase, related transcript_product=phosphoglycerate kinase, related location=FR823382:765400-768763(+) protein_length=556 sequence_SO=chromoso	1	18	48.9	59.097	556	0	219.22	0//0	3//0	829660000	139			25927000	193750000	203160000	192590000	112250000	100900000	115210000	1.08064e+08	1.05141e+08	1.06426e+08	3.29759e+07	4.3462e+07	7.51054e+07	TRUE	FALSE	TRUE	TRUE	FALSE	TRUE	TRUE	FALSE	TRUE	TRUE	FALSE	TRUE					TRUE	TRUE	-0.846146	-1.16326
NCLIV_005440-t26_1-p1	NCLIV_005440-t26_1-p1	NCLIV_005440-t26_1-p1	transcript=NCLIV_005440-t26_1 gene=NCLIV_005440 organism=Neospora_caninum_Liverpool gene_product=putative mog1 protein transcript_product=putative mog1 protein location=FR823382:779849-781692(+) protein_length=174 sequence_SO=chromosome SO=protein_coding i	1	7	57.5	19.301	174	0	105.56	0//0	3//0	226750000	42			25194000	69424000	9.4698e+07	8.1253e+07	1.33878e+06	792149	1.02134e+06	4.79016e+07	6.482e+07	6.37352e+07	674953	448851	584618	TRUE	FALSE	TRUE	FALSE	TRUE	FALSE	TRUE	FALSE	TRUE	FALSE	TRUE	FALSE	CTR	CTR	CTR	CTR	TRUE	TRUE	-6.30391	-6.69722
NCLIV_005470-t26_1-p1	NCLIV_005470-t26_1-p1	NCLIV_005470-t26_1-p1	transcript=NCLIV_005470-t26_1 gene=NCLIV_005470 organism=Neospora_caninum_Liverpool gene_product=putative elongation factor 1-alpha transcript_product=putative elongation factor 1-alpha location=FR823382:807202-810585(+) protein_length=640 sequence_SO=chro	1	2	5.9	67.77	640	0.00044131	2.9774	0//0	3//0	11530000	2			320290	2960300	3923800	4357500	1.01983e+06	1.35607e+06	653736	5.55571e+06	3.62897e+06	2.11484e+06	1.02137e+06	358790	315864	TRUE	FALSE	TRUE	FALSE	TRUE	FALSE	TRUE	FALSE	TRUE	FALSE	TRUE	FALSE	CTR	CTR	CTR	CTR	TRUE	TRUE	-1.93565	-2.84166
NCLIV_005490-t26_1-p1	NCLIV_005490-t26_1-p1	NCLIV_005490-t26_1-p1	transcript=NCLIV_005490-t26_1 gene=NCLIV_005490 organism=Neospora_caninum_Liverpool gene_product=conserved hypothetical protein transcript_product=conserved hypothetical protein location=FR823382:863650-865694(+) protein_length=133 sequence_SO=chromosome S	1	2	13.5	14.296	133	0	58.98	0//0	3//0	136470000	21			34119000	30008000	38505000	32951000	14736000	14142000	17631000	4.12195e+07	4.2657e+07	3.57622e+07	4.52738e+06	6.63082e+06	6.85307e+06	TRUE	FALSE	TRUE	TRUE	FALSE	TRUE	TRUE	FALSE	TRUE	TRUE	FALSE	TRUE					TRUE	TRUE	-1.12442	-2.7519
NCLIV_005500-t26_1-p1	NCLIV_005500-t26_1-p1	NCLIV_005500-t26_1-p1	transcript=NCLIV_005500-t26_1 gene=NCLIV_005500 organism=Neospora_caninum_Liverpool gene_product=conserved hypothetical protein transcript_product=conserved hypothetical protein location=FR823382:866884-870294(-) protein_length=1136 sequence_SO=chromosome	1	23	31.4	127.17	1136	0	52.513	0//0	3//0	622320000	112			9288300	125750000	128980000	135210000	132110000	107540000	101110000	3.86688e+07	1.24878e+08	4.06968e+07	3.20413e+07	2.94633e+07	3.14534e+07	TRUE	FALSE	TRUE	TRUE	FALSE	TRUE	TRUE	FALSE	TRUE	TRUE	FALSE	TRUE					TRUE	TRUE	-0.203456	-0.908821
NCLIV_005510-t26_1-p1	NCLIV_005510-t26_1-p1	NCLIV_005510-t26_1-p1	transcript=NCLIV_005510-t26_1 gene=NCLIV_005510 organism=Neospora_caninum_Liverpool gene_product=hypothetical protein transcript_product=hypothetical protein location=FR823382:874855-879279(+) protein_length=328 sequence_SO=chromosome SO=protein_coding is_	1	2	10.1	37.536	328	0	7.3652	0//0	3//0	53395000	10			3337200	19600000	22128000	14400000	940764	892693	1.38889e+06	2.01485e+07	1.899e+07	1.48593e+07	377045	455800	639313	TRUE	FALSE	TRUE	FALSE	TRUE	FALSE	TRUE	FALSE	TRUE	FALSE	TRUE	FALSE	CTR	CTR	CTR	CTR	TRUE	TRUE	-4.12884	-5.21973
NCLIV_005550-t26_1-p1	NCLIV_005550-t26_1-p1	NCLIV_005550-t26_1-p1	transcript=NCLIV_005550-t26_1 gene=NCLIV_005550 organism=Neospora_caninum_Liverpool gene_product=hypothetical protein transcript_product=hypothetical protein location=FR823382:911453-918108(-) protein_length=502 sequence_SO=chromosome SO=protein_coding is_	1	28	71.5	54.177	502	0	323.31	0//0	3//0	2523400000	188			93461000	9.4532e+08	7.9781e+08	7.3066e+08	81327000	49062000	5.6052e+07	3.21021e+08	2.96077e+08	3.06889e+08	2.55829e+07	1.26375e+07	1.92939e+07	TRUE	FALSE	TRUE	TRUE	FALSE	TRUE	TRUE	FALSE	TRUE	TRUE	FALSE	TRUE					TRUE	TRUE	-3.75558	-4.0637
NCLIV_005610-t26_1-p1	NCLIV_005610-t26_1-p1	NCLIV_005610-t26_1-p1	transcript=NCLIV_005610-t26_1 gene=NCLIV_005610 organism=Neospora_caninum_Liverpool gene_product=membrane protein, related transcript_product=membrane protein, related location=FR823382:949075-952729(-) protein_length=296 sequence_SO=chromosome SO=protein_	1	9	52.4	32.008	296	0	47.402	0//0	3//0	628880000	128			39305000	126460000	125570000	117040000	127910000	111330000	128830000	6.05495e+07	6.12111e+07	6.32376e+07	5.79494e+07	5.22577e+07	5.94227e+07	TRUE	FALSE	TRUE	TRUE	FALSE	TRUE	TRUE	FALSE	TRUE	TRUE	FALSE	TRUE					TRUE	TRUE	-0.00624486	-0.127081
NCLIV_005620-t26_1-p1	NCLIV_005620-t26_1-p1	NCLIV_005620-t26_1-p1	transcript=NCLIV_005620-t26_1 gene=NCLIV_005620 organism=Neospora_caninum_Liverpool gene_product=putative articulin 4 transcript_product=putative articulin 4 location=FR823382:957189-960150(+) protein_length=466 sequence_SO=chromosome SO=protein_coding is_	1	25	66.7	50.455	466	0	323.31	0//0	3//0	6374300000	391			265590000	994220000	1041200000	8.705e+08	1446700000	1655700000	1362800000	5.66292e+08	5.08531e+08	3.93875e+08	4.47969e+08	5.19977e+08	3.69206e+08	TRUE	FALSE	TRUE	TRUE	FALSE	TRUE	TRUE	FALSE	TRUE	TRUE	FALSE	TRUE					TRUE	TRUE	0.618993	-0.133114
NCLIV_005630-t26_1-p1	NCLIV_005630-t26_1-p1	NCLIV_005630-t26_1-p1	transcript=NCLIV_005630-t26_1 gene=NCLIV_005630 organism=Neospora_caninum_Liverpool gene_product=conserved hypothetical protein transcript_product=conserved hypothetical protein location=FR823382:962944-971600(-) protein_length=2520 sequence_SO=chromosome	1	9	6.3	269.05	2520	0	12.823	0//0	3//0	67123000	28			573700	23248000	25198000	24230000	813334	692648	560843	1.18185e+07	1.38358e+07	1.51339e+07	744386	617882	510042	TRUE	FALSE	TRUE	FALSE	TRUE	FALSE	TRUE	FALSE	TRUE	FALSE	TRUE	FALSE	CTR	CTR	CTR	CTR	TRUE	TRUE	-5.15174	-4.45493
NCLIV_005670-t26_1-p1	NCLIV_005670-t26_1-p1	NCLIV_005670-t26_1-p1	transcript=NCLIV_005670-t26_1 gene=NCLIV_005670 organism=Neospora_caninum_Liverpool gene_product=conserved hypothetical protein transcript_product=conserved hypothetical protein location=FR823382:993762-996362(+) protein_length=391 sequence_SO=chromosome S	1	10	54	41.971	391	0	218.62	0//0	3//0	1148400000	92			52201000	264300000	257800000	280830000	159420000	141110000	173310000	2.12429e+08	1.82359e+08	2.42771e+08	8.3603e+07	6.09311e+07	8.77608e+07	TRUE	FALSE	TRUE	TRUE	FALSE	TRUE	TRUE	FALSE	TRUE	TRUE	FALSE	TRUE					TRUE	TRUE	-0.765039	-1.46494
NCLIV_005700-t26_1-p1	NCLIV_005700-t26_1-p1	NCLIV_005700-t26_1-p1	transcript=NCLIV_005700-t26_1 gene=NCLIV_005700 organism=Neospora_caninum_Liverpool gene_product=conserved hypothetical protein transcript_product=conserved hypothetical protein location=FR823382:1002804-1007922(-) protein_length=1400 sequence_SO=chromosom	1	14	17.1	152.23	1400	0	23.365	0//0	3//0	160420000	40			2291700	38934000	33964000	39539000	23915000	18562000	22637000	2.29348e+07	2.50851e+07	2.3986e+07	1.02668e+07	6.83251e+06	9.28355e+06	TRUE	FALSE	TRUE	TRUE	FALSE	TRUE	TRUE	FALSE	TRUE	TRUE	FALSE	TRUE					TRUE	TRUE	-0.793121	-1.46845
NCLIV_005710-t26_1-p1	NCLIV_005710-t26_1-p1	NCLIV_005710-t26_1-p1	transcript=NCLIV_005710-t26_1 gene=NCLIV_005710 organism=Neospora_caninum_Liverpool gene_product=conserved hypothetical protein transcript_product=conserved hypothetical protein location=FR823382:1012808-1017534(+) protein_length=471 sequence_SO=chromosome	1	2	14.6	51.063	471	0.00023518	4.1772	0//0	3//0	31926000	7			1995400	285063	3530400	259114	6.6522e+06	8.5002e+06	617693	313943	2.55626e+06	2.09468e+07	7.20732e+06	4.67506e+06	1.76392e+06	FALSE	FALSE	FALSE	TRUE	FALSE	FALSE	TRUE	FALSE	FALSE	TRUE	FALSE	TRUE					TRUE	TRUE	2.35515	0.607322
NCLIV_005740-t26_1-p1	NCLIV_005740-t26_1-p1	NCLIV_005740-t26_1-p1	transcript=NCLIV_005740-t26_1 gene=NCLIV_005740 organism=Neospora_caninum_Liverpool gene_product=conserved hypothetical protein transcript_product=conserved hypothetical protein location=FR823382:1039632-1045837(-) protein_length=424 sequence_SO=chromosome	1	7	23.6	48.93	424	0	11.121	0//0	3//0	89141000	23			3565700	27223000	18620000	18421000	7316300	7.0249e+06	13266000	2.17119e+07	2.37324e+07	3.32311e+07	2.68227e+06	4.52794e+06	4.13979e+06	TRUE	FALSE	TRUE	TRUE	FALSE	TRUE	TRUE	FALSE	TRUE	TRUE	FALSE	TRUE					TRUE	TRUE	-1.25852	-2.80393
NCLIV_005750-t26_1-p1	NCLIV_005750-t26_1-p1	NCLIV_005750-t26_1-p1	transcript=NCLIV_005750-t26_1 gene=NCLIV_005750 organism=Neospora_caninum_Liverpool gene_product=conserved hypothetical protein transcript_product=conserved hypothetical protein location=FR823382:1048570-1056485(+) protein_length=778 sequence_SO=chromosome	1	13	34.3	83.856	778	0	32.178	0//0	3//0	139080000	34			3759000	48518000	5.2173e+07	46415000	500548	603703	1.22519e+06	2.96951e+07	3.03571e+07	3.07135e+07	269677	1.17199e+06	407372	TRUE	FALSE	TRUE	FALSE	TRUE	FALSE	TRUE	FALSE	TRUE	FALSE	TRUE	FALSE	CTR	CTR	CTR	CTR	TRUE	TRUE	-6.0919	-5.90474
NCLIV_005770-t26_1-p1	NCLIV_005770-t26_1-p1	NCLIV_005770-t26_1-p1	transcript=NCLIV_005770-t26_1 gene=NCLIV_005770 organism=Neospora_caninum_Liverpool gene_product=hypothetical protein transcript_product=hypothetical protein location=FR823382:1065283-1073543(+) protein_length=1153 sequence_SO=chromosome SO=protein_coding	1	23	34.5	129.92	1153	0	118.24	0//0	3//0	424290000	66			7443700	140800000	153130000	158500000	999168	824571	647014	6.30878e+07	6.74523e+07	6.45946e+07	347297	548848	452672	TRUE	FALSE	TRUE	FALSE	TRUE	FALSE	TRUE	FALSE	TRUE	FALSE	TRUE	FALSE	CTR	CTR	CTR	CTR	TRUE	TRUE	-7.53736	-7.20106
NCLIV_005790-t26_1-p1	NCLIV_005790-t26_1-p1	NCLIV_005790-t26_1-p1	transcript=NCLIV_005790-t26_1 gene=NCLIV_005790 organism=Neospora_caninum_Liverpool gene_product=conserved hypothetical protein transcript_product=conserved hypothetical protein location=FR823382:1090801-1094922(+) protein_length=670 sequence_SO=chromosome	1	3	9	71.887	670	0	5.7562	0//0	3//0	18336000	6			573000	3976200	9006200	7732100	780317	851364	832221	3.2716e+06	7.58834e+06	9.35605e+06	379408	328479	484804	TRUE	FALSE	TRUE	FALSE	TRUE	FALSE	TRUE	FALSE	TRUE	FALSE	TRUE	FALSE	CTR	CTR	CTR	CTR	TRUE	TRUE	-2.98938	-3.9695
NCLIV_005800-t26_1-p1	NCLIV_005800-t26_1-p1	NCLIV_005800-t26_1-p1	transcript=NCLIV_005800-t26_1 gene=NCLIV_005800 organism=Neospora_caninum_Liverpool gene_product=unspecified product transcript_product=unspecified product location=FR823382:1099690-1108304(+) protein_length=710 sequence_SO=chromosome SO=protein_coding is_	1	2	5.5	77.379	710	0.00024219	4.6319	0//0	3//0	27384000	9			1095400	8009500	11734000	10095000	691390	770842	844554	7.00832e+06	1.12855e+07	1.03879e+07	335065	490450	459666	TRUE	FALSE	TRUE	FALSE	TRUE	FALSE	TRUE	FALSE	TRUE	FALSE	TRUE	FALSE	CTR	CTR	CTR	CTR	TRUE	TRUE	-3.68052	-4.46965
NCLIV_005830-t26_1-p1	NCLIV_005830-t26_1-p1	NCLIV_005830-t26_1-p1	transcript=NCLIV_005830-t26_1 gene=NCLIV_005830 organism=Neospora_caninum_Liverpool gene_product=hypothetical protein transcript_product=hypothetical protein location=FR823382:1135762-1164612(+) protein_length=1854 sequence_SO=chromosome SO=protein_coding	1	3	2.6	207.32	1854	0.00024242	4.6411	0//0	3//0	21537000	6			239300	8.1362e+06	7025300	7.9086e+06	974398	807423	1.14606e+06	8.04512e+06	6.76796e+06	8.26819e+06	666369	636075	453318	TRUE	FALSE	TRUE	FALSE	TRUE	FALSE	TRUE	FALSE	TRUE	FALSE	TRUE	FALSE	CTR	CTR	CTR	CTR	TRUE	TRUE	-2.98989	-3.73138
NCLIV_005860-t26_1-p1	NCLIV_005860-t26_1-p1	NCLIV_005860-t26_1-p1	transcript=NCLIV_005860-t26_1 gene=NCLIV_005860 organism=Neospora_caninum_Liverpool gene_product=IMP-specific 5-nucleotidase, related transcript_product=IMP-specific 5-nucleotidase, related location=FR823382:1176055-1180727(+) protein_length=656 sequence	1	6	16.5	70.608	656	0	17.57	0//0	3//0	76845000	28			2649800	26872000	29449000	26101000	822694	566723	625506	2.10226e+07	1.78015e+07	2.10627e+07	607979	546672	568792	TRUE	FALSE	TRUE	FALSE	TRUE	FALSE	TRUE	FALSE	TRUE	FALSE	TRUE	FALSE	CTR	CTR	CTR	CTR	TRUE	TRUE	-5.37066	-5.11587
NCLIV_005870-t26_1-p1	NCLIV_005870-t26_1-p1	NCLIV_005870-t26_1-p1	transcript=NCLIV_005870-t26_1 gene=NCLIV_005870 organism=Neospora_caninum_Liverpool gene_product=granule-bound starch synthase WX-TsB protein transcript_product=granule-bound starch synthase WX-TsB protein location=FR823382:1183402-1212491(-) protein_lengt	1	2	1.9	331.68	3075	0.003178	2.2434	0//0	3//0	5408300	2			40361	228974	2459800	2159700	823736	986995	773538	2.23869e+06	2.31523e+06	2.02912e+06	233128	475147	1.13073e+06	TRUE	FALSE	FALSE	FALSE	TRUE	FALSE	TRUE	FALSE	TRUE	FALSE	TRUE	FALSE	CTR		CTR	CTR	TRUE	TRUE	-0.317239	-2.13059
NCLIV_005880-t26_1-p1	NCLIV_005880-t26_1-p1	NCLIV_005880-t26_1-p1	transcript=NCLIV_005880-t26_1 gene=NCLIV_005880 organism=Neospora_caninum_Liverpool gene_product=putative serine/threonine protein phosphatase transcript_product=putative serine/threonine protein phosphatase location=FR823382:1215835-1221098(-) protein_len	1	3	22.6	29.464	265	0	6.2753	0//0	3//0	16183000	8			1618300	3576200	4340300	9.2736e+06	448145	566979	884993	5.10711e+06	4.01932e+06	8.1342e+06	488520	516404	354804	TRUE	FALSE	TRUE	FALSE	TRUE	FALSE	TRUE	FALSE	TRUE	FALSE	TRUE	FALSE	CTR	CTR	CTR	CTR	TRUE	TRUE	-3.1074	-3.62177
NCLIV_005890-t26_1-p1	NCLIV_005890-t26_1-p1	NCLIV_005890-t26_1-p1	transcript=NCLIV_005890-t26_1 gene=NCLIV_005890 organism=Neospora_caninum_Liverpool gene_product=conserved hypothetical protein transcript_product=conserved hypothetical protein location=FR823382:1222213-1222518(+) protein_length=101 sequence_SO=chromosome	1	5	69.3	11.893	101	0	61.22	0//0	3//0	548770000	69			91462000	153210000	132580000	157270000	56612000	44350000	58330000	1.17308e+08	1.32773e+08	1.52311e+08	2.78944e+07	1.92705e+07	2.6599e+07	TRUE	FALSE	TRUE	TRUE	FALSE	TRUE	TRUE	FALSE	TRUE	TRUE	FALSE	TRUE					TRUE	TRUE	-1.48237	-2.45811
NCLIV_005900-t26_1-p1	NCLIV_005900-t26_1-p1	NCLIV_005900-t26_1-p1	transcript=NCLIV_005900-t26_1 gene=NCLIV_005900 organism=Neospora_caninum_Liverpool gene_product=translation INITIATION FACTOR 3 SUBUNIT 9-like protein, related transcript_product=translation INITIATION FACTOR 3 SUBUNIT 9-like protein, related location=FR8	1	29	41.4	88.751	759	0	323.31	0//0	3//0	2803200000	194			84946000	9.5914e+08	879580000	9.5562e+08	31155000	31061000	20792000	4.3116e+08	2.85525e+08	2.61102e+08	1.79445e+07	1.56294e+07	8.41304e+06	TRUE	FALSE	TRUE	TRUE	FALSE	TRUE	TRUE	FALSE	TRUE	TRUE	FALSE	TRUE					TRUE	TRUE	-5.09673	-4.57791
NCLIV_005930-t26_1-p1	NCLIV_005930-t26_1-p1	NCLIV_005930-t26_1-p1	transcript=NCLIV_005930-t26_1 gene=NCLIV_005930 organism=Neospora_caninum_Liverpool gene_product=putative phosphoserine phosphatase transcript_product=putative phosphoserine phosphatase location=FR823382:1248138-1261625(-) protein_length=1664 sequence_SO=c	1	5	4.9	178.31	1664	0.00024931	5.1846	0//0	3//0	33558000	13			419480	12966000	10719000	11885000	719979	1.19226e+06	478337	8.9595e+06	7.23217e+06	1.27906e+07	518065	607983	714162	TRUE	FALSE	TRUE	FALSE	TRUE	FALSE	TRUE	FALSE	TRUE	FALSE	TRUE	FALSE	CTR	CTR	CTR	CTR	TRUE	TRUE	-3.99134	-3.94908
NCLIV_005940-t26_1-p1	NCLIV_005940-t26_1-p1	NCLIV_005940-t26_1-p1	transcript=NCLIV_005940-t26_1 gene=NCLIV_005940 organism=Neospora_caninum_Liverpool gene_product=putative phosphoglycerate mutase family protein transcript_product=putative phosphoglycerate mutase family protein location=FR823382:1265056-1268684(+) protein	1	2	7.8	54.872	515	0.00023998	4.4821	0//0	3//0	46025000	23			1770200	11390000	8.9226e+06	8334900	8553800	9.2288e+06	10015000	4.0174e+06	1.09161e+07	1.016e+07	9.79293e+06	5.83177e+06	8.09645e+06	TRUE	FALSE	TRUE	TRUE	FALSE	TRUE	TRUE	FALSE	TRUE	TRUE	FALSE	TRUE					TRUE	TRUE	-0.0331753	0.0178284
NCLIV_005980-t26_1-p1	NCLIV_005980-t26_1-p1	NCLIV_005980-t26_1-p1	transcript=NCLIV_005980-t26_1 gene=NCLIV_005980 organism=Neospora_caninum_Liverpool gene_product=putative 14 kDa phosphohistidine phosphatase transcript_product=putative 14 kDa phosphohistidine phosphatase location=FR823382:1282991-1284154(-) protein_lengt	1	7	53	25.335	230	0	45.253	0//0	3//0	254040000	27			21170000	9.384e+07	92625000	9.1083e+07	1.10766e+06	587731	840711	5.73461e+07	8.5023e+07	8.93504e+07	620680	479859	459805	TRUE	FALSE	TRUE	FALSE	TRUE	FALSE	TRUE	FALSE	TRUE	FALSE	TRUE	FALSE	CTR	CTR	CTR	CTR	TRUE	TRUE	-6.82138	-7.20037
NCLIV_006000-t26_1-p1	NCLIV_006000-t26_1-p1	NCLIV_006000-t26_1-p1	transcript=NCLIV_006000-t26_1 gene=NCLIV_006000 organism=Neospora_caninum_Liverpool gene_product=hypothetical protein transcript_product=hypothetical protein location=FR823382:1302141-1307686(+) protein_length=342 sequence_SO=chromosome SO=protein_coding i	1	7	33.3	37.34	342	0	21.477	0//0	3//0	184070000	34			9688000	7.7059e+07	6.1485e+07	5.6166e+07	558188	693428	701144	4.75325e+07	4.08851e+07	4.57674e+07	283099	350276	547166	TRUE	FALSE	TRUE	FALSE	TRUE	FALSE	TRUE	FALSE	TRUE	FALSE	TRUE	FALSE	CTR	CTR	CTR	CTR	TRUE	TRUE	-6.63442	-6.88153
NCLIV_006030-t26_1-p1	NCLIV_006030-t26_1-p1	NCLIV_006030-t26_1-p1	transcript=NCLIV_006030-t26_1 gene=NCLIV_006030 organism=Neospora_caninum_Liverpool gene_product=putative dynein light chain transcript_product=putative dynein light chain location=FR823382:1327338-1327607(+) protein_length=89 sequence_SO=chromosome SO=pro	1	9	89.9	10.302	89	0	130.64	0//0	3//0	1347200000	74			336800000	449470000	439650000	345190000	58148000	48315000	28990000	4.25914e+08	2.10171e+08	3.04502e+08	2.11652e+07	2.09448e+07	1.20317e+07	TRUE	FALSE	TRUE	TRUE	FALSE	TRUE	TRUE	FALSE	TRUE	TRUE	FALSE	TRUE					TRUE	TRUE	-3.23667	-4.10641
NCLIV_006040-t26_1-p1	NCLIV_006040-t26_1-p1	NCLIV_006040-t26_1-p1	transcript=NCLIV_006040-t26_1 gene=NCLIV_006040 organism=Neospora_caninum_Liverpool gene_product=putative coproporphyrinogen oxidase transcript_product=putative coproporphyrinogen oxidase location=FR823382:1330050-1331072(-) protein_length=340 sequence_SO=	1	5	24.7	38.677	340	0	9.137	0//0	3//0	52629000	17			2770000	18695000	18006000	19245000	408496	1.40855e+06	865576	1.51676e+07	1.33056e+07	1.65573e+07	348158	316227	463219	TRUE	FALSE	TRUE	FALSE	TRUE	FALSE	TRUE	FALSE	TRUE	FALSE	TRUE	FALSE	CTR	CTR	CTR	CTR	TRUE	TRUE	-4.55569	-5.33322
NCLIV_006060-t26_1-p1	NCLIV_006060-t26_1-p1	NCLIV_006060-t26_1-p1	transcript=NCLIV_006060-t26_1 gene=NCLIV_006060 organism=Neospora_caninum_Liverpool gene_product=conserved hypothetical protein transcript_product=conserved hypothetical protein location=FR823382:1338596-1340169(-) protein_length=239 sequence_SO=chromosome	1	9	52.3	27.545	239	0	90.665	0//0	3//0	750320000	76			46895000	168620000	155410000	129420000	123630000	122300000	128230000	1.20232e+08	7.73305e+07	7.18747e+07	6.2048e+07	5.03867e+07	5.46104e+07	TRUE	FALSE	TRUE	TRUE	FALSE	TRUE	TRUE	FALSE	TRUE	TRUE	FALSE	TRUE					TRUE	TRUE	-0.268909	-0.656222
NCLIV_006070-t26_1-p1	NCLIV_006070-t26_1-p1	NCLIV_006070-t26_1-p1	transcript=NCLIV_006070-t26_1 gene=NCLIV_006070 organism=Neospora_caninum_Liverpool gene_product=30s ribosomal protein S10P, related transcript_product=30s ribosomal protein S10P, related location=FR823382:1343535-1345038(+) protein_length=118 sequence_SO=	1	7	55.1	13.363	118	0	131.67	0//0	3//0	5489900000	90			914990000	1787200000	1715900000	1868100000	211070000	170330000	197440000	1.56542e+09	1.48709e+09	1.62166e+09	1.3659e+08	1.18944e+08	1.3581e+08	TRUE	FALSE	TRUE	TRUE	FALSE	TRUE	TRUE	FALSE	TRUE	TRUE	FALSE	TRUE					TRUE	TRUE	-3.21885	-3.58019
NCLIV_006090-t26_1-p1	NCLIV_006090-t26_1-p1	NCLIV_006090-t26_1-p1	transcript=NCLIV_006090-t26_1 gene=NCLIV_006090 organism=Neospora_caninum_Liverpool gene_product=conserved hypothetical protein transcript_product=conserved hypothetical protein location=FR823382:1377486-1379757(+) protein_length=167 sequence_SO=chromosome	1	5	48.5	19.059	167	0	132.26	0//0	3//0	565780000	33			70723000	158500000	197320000	189420000	20908000	28375000	12697000	1.78523e+08	1.63173e+08	1.63058e+08	1.33663e+07	1.18718e+07	8.18561e+06	TRUE	FALSE	TRUE	TRUE	FALSE	TRUE	TRUE	FALSE	TRUE	TRUE	FALSE	TRUE					TRUE	TRUE	-3.20641	-3.94546
NCLIV_006120-t26_1-p1	NCLIV_006120-t26_1-p1	NCLIV_006120-t26_1-p1	transcript=NCLIV_006120-t26_1 gene=NCLIV_006120 organism=Neospora_caninum_Liverpool gene_product=hypothetical protein transcript_product=hypothetical protein location=FR823382:1404720-1407753(-) protein_length=230 sequence_SO=chromosome SO=protein_coding i	1	4	24.3	25.235	230	0	8.4694	0//0	3//0	64050000	12			7116700	20922000	20402000	24514000	761640	803473	831215	2.28412e+07	2.03676e+07	1.43315e+07	890511	529377	447310	TRUE	FALSE	TRUE	FALSE	TRUE	FALSE	TRUE	FALSE	TRUE	FALSE	TRUE	FALSE	CTR	CTR	CTR	CTR	TRUE	TRUE	-4.77611	-4.98282
NCLIV_006150-t26_1-p1	NCLIV_006150-t26_1-p1	NCLIV_006150-t26_1-p1	transcript=NCLIV_006150-t26_1 gene=NCLIV_006150 organism=Neospora_caninum_Liverpool gene_product=tRNAbinding domain containing protein, related transcript_product=tRNAbinding domain containing protein, related location=FR823382:1433727-1438228(+) protein_l	1	14	55.1	47.094	434	0	210.54	0//0	3//0	789310000	109			41543000	277850000	245150000	263550000	850577	1.39102e+06	974594	1.01e+08	1.05505e+08	1.16883e+08	482448	432656	469197	TRUE	FALSE	TRUE	FALSE	TRUE	FALSE	TRUE	FALSE	TRUE	FALSE	TRUE	FALSE	CTR	CTR	CTR	CTR	TRUE	TRUE	-7.96403	-7.86677
NCLIV_006160-t26_1-p1	NCLIV_006160-t26_1-p1	NCLIV_006160-t26_1-p1	transcript=NCLIV_006160-t26_1 gene=NCLIV_006160 organism=Neospora_caninum_Liverpool gene_product=multi-pass transmembrane protein, related transcript_product=multi-pass transmembrane protein, related location=FR823382:1450640-1463359(-) protein_length=1645	1	4	3.9	177.28	1645	0.00044723	3.2241	0//0	3//0	19588000	12			244850	5577600	6.0297e+06	4643400	814649	736246	1.27426e+06	4.9901e+06	5.86482e+06	4.80899e+06	2.1275e+06	810896	2.26109e+06	TRUE	FALSE	TRUE	FALSE	TRUE	FALSE	TRUE	FALSE	TRUE	TRUE	FALSE	TRUE	CTR	CTR			TRUE	TRUE	-2.55825	-1.72437
NCLIV_006170-t26_1-p1	NCLIV_006170-t26_1-p1	NCLIV_006170-t26_1-p1	transcript=NCLIV_006170-t26_1 gene=NCLIV_006170 organism=Neospora_caninum_Liverpool gene_product=phosphoglycerate mutase, related transcript_product=phosphoglycerate mutase, related location=FR823382:1477940-1481822(-) protein_length=252 sequence_SO=chromo	1	18	74.6	28.375	252	0	323.31	0//0	3//0	4715900000	270			294740000	1488800000	1493700000	1481100000	217170000	167060000	158020000	6.13e+08	5.87142e+08	5.69816e+08	7.10888e+07	4.7264e+07	4.29557e+07	TRUE	FALSE	TRUE	TRUE	FALSE	TRUE	TRUE	FALSE	TRUE	TRUE	FALSE	TRUE					TRUE	TRUE	-3.0554	-3.49089
NCLIV_006180-t26_1-p1	NCLIV_006180-t26_1-p1	NCLIV_006180-t26_1-p1	transcript=NCLIV_006180-t26_1 gene=NCLIV_006180 organism=Neospora_caninum_Liverpool gene_product=putative duplicated carbonic anhydrase transcript_product=putative duplicated carbonic anhydrase location=FR823382:1484605-1486494(-) protein_length=522 sequen	1	13	42.9	58.778	522	0	323.31	0//0	3//0	6687200000	251			351960000	1028200000	1021500000	1117200000	1517000000	1364100000	1535800000	4.79592e+08	4.32926e+08	5.59095e+08	6.01978e+08	5.25386e+08	6.09054e+08	TRUE	FALSE	TRUE	TRUE	FALSE	TRUE	TRUE	FALSE	TRUE	TRUE	FALSE	TRUE					TRUE	TRUE	0.479154	0.243544
NCLIV_006190-t26_1-p1	NCLIV_006190-t26_1-p1	NCLIV_006190-t26_1-p1	transcript=NCLIV_006190-t26_1 gene=NCLIV_006190 organism=Neospora_caninum_Liverpool gene_product=conserved hypothetical protein transcript_product=conserved hypothetical protein location=FR823382:1489838-1491879(+) protein_length=396 sequence_SO=chromosome	1	7	34.3	42.748	396	0	10.311	0//0	3//0	56824000	14			2705900	18188000	25107000	18589000	1.18264e+06	1.44591e+06	1.38967e+06	1.30888e+07	1.49983e+07	1.83563e+07	708594	657864	530664	TRUE	FALSE	TRUE	FALSE	TRUE	FALSE	TRUE	FALSE	TRUE	FALSE	TRUE	FALSE	CTR	CTR	CTR	CTR	TRUE	TRUE	-3.93419	-4.61014
NCLIV_006220-t26_1-p1	NCLIV_006220-t26_1-p1	NCLIV_006220-t26_1-p1	transcript=NCLIV_006220-t26_1 gene=NCLIV_006220 organism=Neospora_caninum_Liverpool gene_product=conserved hypothetical protein transcript_product=conserved hypothetical protein location=FR823382:1515320-1519465(+) protein_length=742 sequence_SO=chromosome	1	11	32.5	81.567	742	0	37.81	0//0	3//0	218260000	49			6235900	70775000	8.4677e+07	7.5893e+07	720516	1.52264e+06	490454	4.1829e+07	3.07178e+07	2.97644e+07	666023	429985	473270	TRUE	FALSE	TRUE	FALSE	TRUE	FALSE	TRUE	FALSE	TRUE	FALSE	TRUE	FALSE	CTR	CTR	CTR	CTR	TRUE	TRUE	-6.56303	-6.03541
NCLIV_006230-t26_1-p1	NCLIV_006230-t26_1-p1	NCLIV_006230-t26_1-p1	transcript=NCLIV_006230-t26_1 gene=NCLIV_006230 organism=Neospora_caninum_Liverpool gene_product=conserved hypothetical protein transcript_product=conserved hypothetical protein location=FR823382:1521819-1523569(-) protein_length=203 sequence_SO=chromosome	1	3	24.6	22.654	203	0	17.903	0//0	3//0	123990000	24			24798000	35645000	37806000	44968000	5685800	587884	8.6258e+06	3.95783e+07	4.11828e+07	4.12123e+07	2.21878e+06	737599	2.83176e+06	TRUE	FALSE	TRUE	TRUE	FALSE	FALSE	TRUE	FALSE	TRUE	TRUE	FALSE	TRUE					TRUE	TRUE	-3.67912	-4.60774
NCLIV_006280-t26_1-p1	NCLIV_006280-t26_1-p1	NCLIV_006280-t26_1-p1	transcript=NCLIV_006280-t26_1 gene=NCLIV_006280 organism=Neospora_caninum_Liverpool gene_product=conserved hypothetical protein transcript_product=conserved hypothetical protein location=FR823382:1554534-1559890(-) protein_length=842 sequence_SO=chromosome	1	4	9.3	92.83	842	0.00024462	4.7762	0//0	3//0	14739000	6			387870	3892100	6664500	5424700	641769	775286	612022	5.23359e+06	3.81513e+06	6.86605e+06	336477	694487	467079	TRUE	FALSE	TRUE	FALSE	TRUE	FALSE	TRUE	FALSE	TRUE	FALSE	TRUE	FALSE	CTR	CTR	CTR	CTR	TRUE	TRUE	-2.95067	-3.43156
NCLIV_006290-t26_1-p1	NCLIV_006290-t26_1-p1	NCLIV_006290-t26_1-p1	transcript=NCLIV_006290-t26_1 gene=NCLIV_006290 organism=Neospora_caninum_Liverpool gene_product=conserved hypothetical protein transcript_product=conserved hypothetical protein location=FR823382:1564768-1578875(+) protein_length=4189 sequence_SO=chromosom	1	2	0.7	462.9	4189	0.0052214	1.9773	0//0	3//0	1144900	3			5782.5	533380	611820	737290	860600	483337	690461	894780	607068	679264	635487	561602	450409	TRUE	FALSE	FALSE	FALSE	TRUE	FALSE	TRUE	FALSE	TRUE	FALSE	TRUE	FALSE	CTR		CTR	CTR	TRUE	TRUE	0.0851427	-0.399572
NCLIV_006320-t26_1-p1	NCLIV_006320-t26_1-p1	NCLIV_006320-t26_1-p1	transcript=NCLIV_006320-t26_1 gene=NCLIV_006320 organism=Neospora_caninum_Liverpool gene_product=hypothetical protein transcript_product=hypothetical protein location=FR823382:1588132-1594312(+) protein_length=1017 sequence_SO=chromosome SO=protein_coding	1	3	4.8	110.21	1017	0	5.5778	0//0	3//0	50929000	4			1184400	15494000	17922000	17259000	532217	994031	678134	2.63126e+07	9.19745e+06	1.65214e+07	498608	395193	563322	TRUE	FALSE	TRUE	FALSE	TRUE	FALSE	TRUE	FALSE	TRUE	FALSE	TRUE	FALSE	CTR	CTR	CTR	CTR	TRUE	TRUE	-4.56849	-5.04551
NCLIV_006400-t26_1-p1	NCLIV_006400-t26_1-p1	NCLIV_006400-t26_1-p1	transcript=NCLIV_006400-t26_1 gene=NCLIV_006400 organism=Neospora_caninum_Liverpool gene_product=conserved hypothetical protein transcript_product=conserved hypothetical protein location=FR823382:1659828-1664543(+) protein_length=664 sequence_SO=chromosome	1	2	4.5	68.832	664	0.0040042	2.1379	0//0	3//0	14053000	6			401520	5.6544e+06	4251000	4761800	1.1308e+06	950514	563993	5.75907e+06	4.23232e+06	4.10201e+06	692934	469686	765626	TRUE	FALSE	TRUE	FALSE	TRUE	FALSE	TRUE	FALSE	TRUE	FALSE	TRUE	FALSE	CTR	CTR	CTR	CTR	TRUE	TRUE	-2.52027	-2.88278
NCLIV_006460-t26_1-p1	NCLIV_006460-t26_1-p1	NCLIV_006460-t26_1-p1	transcript=NCLIV_006460-t26_1 gene=NCLIV_006460 organism=Neospora_caninum_Liverpool gene_product=putative beta-tubulin cofactor d transcript_product=putative beta-tubulin cofactor d location=FR823382:1715550-1726362(-) protein_length=2024 sequence_SO=chrom	1	6	4.6	217.8	2024	0	8.0592	0//0	3//0	49644000	16			506570	15953000	13356000	17928000	957244	1.03141e+06	837423	1.42524e+07	1.08563e+07	1.61317e+07	1.94134e+06	1.32227e+06	1.62538e+06	TRUE	FALSE	TRUE	FALSE	TRUE	FALSE	TRUE	FALSE	TRUE	TRUE	FALSE	TRUE	CTR	CTR			TRUE	TRUE	-4.0579	-3.07486
NCLIV_006470-t26_1-p1	NCLIV_006470-t26_1-p1	NCLIV_006470-t26_1-p1	transcript=NCLIV_006470-t26_1 gene=NCLIV_006470 organism=Neospora_caninum_Liverpool gene_product=conserved hypothetical protein transcript_product=conserved hypothetical protein location=FR823382:1730525-1733648(+) protein_length=249 sequence_SO=chromosome	1	6	20.9	25.201	249	0	323.31	0//0	3//0	1590300000	40			122330000	483160000	566080000	578710000	39948000	33496000	27359000	4.54657e+08	5.24924e+08	5.42585e+08	1.8572e+07	2.17621e+07	1.59578e+07	TRUE	FALSE	TRUE	TRUE	FALSE	TRUE	TRUE	FALSE	TRUE	TRUE	FALSE	TRUE					TRUE	TRUE	-4.026	-4.76444
NCLIV_006480-t26_1-p1	NCLIV_006480-t26_1-p1	NCLIV_006480-t26_1-p1	transcript=NCLIV_006480-t26_1 gene=NCLIV_006480 organism=Neospora_caninum_Liverpool gene_product=hypothetical protein transcript_product=hypothetical protein location=FR823382:1750523-1754833(-) protein_length=438 sequence_SO=chromosome SO=protein_coding i	1	11	33.6	47.805	438	0	20.42	0//0	3//0	193240000	70			8051500	39121000	40343000	42857000	36892000	27799000	33084000	3.08187e+07	3.45708e+07	2.99493e+07	1.29681e+07	6.05952e+06	1.09116e+07	TRUE	FALSE	TRUE	TRUE	FALSE	TRUE	TRUE	FALSE	TRUE	TRUE	FALSE	TRUE					TRUE	TRUE	-0.331773	-1.73926
NCLIV_006490-t26_1-p1	NCLIV_006490-t26_1-p1	NCLIV_006490-t26_1-p1	transcript=NCLIV_006490-t26_1 gene=NCLIV_006490 organism=Neospora_caninum_Liverpool gene_product=putative myosin light chain 2 transcript_product=putative myosin light chain 2 location=FR823382:1760523-1766122(+) protein_length=368 sequence_SO=chromosome S	1	14	63.9	40.862	368	0	131.59	0//0	3//0	1364600000	131			71820000	356240000	307230000	341350000	175480000	162440000	158910000	1.78546e+08	1.71076e+08	1.91781e+08	6.97081e+07	6.2444e+07	8.38363e+07	TRUE	FALSE	TRUE	TRUE	FALSE	TRUE	TRUE	FALSE	TRUE	TRUE	FALSE	TRUE					TRUE	TRUE	-1.01467	-1.3349
NCLIV_006510-t26_1-p1	NCLIV_006510-t26_1-p1	NCLIV_006510-t26_1-p1	transcript=NCLIV_006510-t26_1 gene=NCLIV_006510 organism=Neospora_caninum_Liverpool gene_product=putative TCP-1/cpn60 family chaperonin transcript_product=putative TCP-1/cpn60 family chaperonin location=FR823382:1783314-1789982(-) protein_length=546 sequen	1	29	60.3	59.374	546	0	323.31	0//0	3//0	2440300000	217			84148000	828600000	794150000	798090000	46619000	40293000	29574000	2.61342e+08	2.96116e+08	3.07783e+08	1.53665e+07	1.40718e+07	1.1075e+07	TRUE	FALSE	TRUE	TRUE	FALSE	TRUE	TRUE	FALSE	TRUE	TRUE	FALSE	TRUE					TRUE	TRUE	-4.40222	-4.42663
NCLIV_006530-t26_1-p1	NCLIV_006530-t26_1-p1	NCLIV_006530-t26_1-p1	transcript=NCLIV_006530-t26_1 gene=NCLIV_006530 organism=Neospora_caninum_Liverpool gene_product=brct domain protein, related transcript_product=brct domain protein, related location=FR823382:1799451-1808558(-) protein_length=1404 sequence_SO=chromosome SO	1	5	7.5	152.05	1404	0	7.4172	0//0	3//0	37656000	10			443010	12737000	10283000	12229000	662923	924611	1.45203e+06	1.23527e+07	1.45395e+07	8.24252e+06	2.63496e+06	948074	1.11073e+06	TRUE	FALSE	TRUE	FALSE	TRUE	FALSE	TRUE	FALSE	TRUE	TRUE	FALSE	TRUE	CTR	CTR			TRUE	TRUE	-3.60449	-3.01979
NCLIV_006540-t26_1-p1	NCLIV_006540-t26_1-p1	NCLIV_006540-t26_1-p1	transcript=NCLIV_006540-t26_1 gene=NCLIV_006540 organism=Neospora_caninum_Liverpool gene_product=DNA-directed RNA polymerase transcript_product=DNA-directed RNA polymerase location=FR823382:1810342-1825173(+) protein_length=1365 sequence_SO=chromosome SO=p	1	5	7	151.52	1365	0	26.681	0//0	3//0	36651000	5			563860	4822500	12050000	10681000	1.35749e+06	1.17832e+06	669292	7.84776e+06	7.04078e+06	1.14091e+07	3.21127e+06	5.97034e+06	1.61126e+06	TRUE	FALSE	TRUE	FALSE	TRUE	FALSE	TRUE	FALSE	TRUE	TRUE	FALSE	TRUE	CTR	CTR			TRUE	TRUE	-3.05978	-1.45033
NCLIV_006570-t26_1-p1	NCLIV_006570-t26_1-p1;sp|Q969P5|FBX32_HUMAN	NCLIV_006570-t26_1-p1	transcript=NCLIV_006570-t26_1 gene=NCLIV_006570 organism=Neospora_caninum_Liverpool gene_product=putative serine/threonine protein phosphatase transcript_product=putative serine/threonine protein phosphatase location=FR823382:1841451-1846611(-) protein_len	2	12	32.7	75.374	692	0	46.866	0//0	3//0	709600000	92			17307000	109550000	157040000	142660000	160870000	151690000	127420000	8.35099e+07	1.04917e+08	9.40839e+07	8.54282e+07	7.3042e+07	6.85853e+07	TRUE	FALSE	TRUE	TRUE	FALSE	TRUE	TRUE	FALSE	TRUE	TRUE	FALSE	TRUE					TRUE	TRUE	0.11377	-0.315246
NCLIV_006620-t26_1-p1	NCLIV_006620-t26_1-p1	NCLIV_006620-t26_1-p1	transcript=NCLIV_006620-t26_1 gene=NCLIV_006620 organism=Neospora_caninum_Liverpool gene_product=trehalose-6-phosphate synthase of likely plant origin, related transcript_product=trehalose-6-phosphate synthase of likely plant origin, related location=FR823	1	10	15.6	135.43	1215	0	26.892	0//0	3//0	198330000	38			2874400	6.8597e+07	66456000	78818000	938042	1.00867e+06	708226	4.69166e+07	4.13529e+07	4.96761e+07	490850	417921	671384	TRUE	FALSE	TRUE	FALSE	TRUE	FALSE	TRUE	FALSE	TRUE	FALSE	TRUE	FALSE	CTR	CTR	CTR	CTR	TRUE	TRUE	-6.34413	-6.47219
NCLIV_006630-t26_1-p1	NCLIV_006630-t26_1-p1	NCLIV_006630-t26_1-p1	transcript=NCLIV_006630-t26_1 gene=NCLIV_006630 organism=Neospora_caninum_Liverpool gene_product=conserved hypothetical protein transcript_product=conserved hypothetical protein location=FR823382:1900415-1901454(-) protein_length=237 sequence_SO=chromosome	1	2	19	26.476	237	0	11.557	0//0	3//0	24556000	7			1754000	9.5709e+06	8484700	8.2362e+06	781856	1.2021e+06	798576	1.01602e+07	6.97511e+06	8.28182e+06	537428	529790	575563	TRUE	FALSE	TRUE	FALSE	TRUE	FALSE	TRUE	FALSE	TRUE	FALSE	TRUE	FALSE	CTR	CTR	CTR	CTR	TRUE	TRUE	-3.26649	-3.93544
NCLIV_006640-t26_1-p1	NCLIV_006640-t26_1-p1	NCLIV_006640-t26_1-p1	transcript=NCLIV_006640-t26_1 gene=NCLIV_006640 organism=Neospora_caninum_Liverpool gene_product=hypothetical protein transcript_product=hypothetical protein location=FR823382:1903888-1919035(-) protein_length=3982 sequence_SO=chromosome SO=protein_coding	1	51	26.3	423.78	3982	0	248.89	0//0	3//0	797590000	264			4664300	211430000	199490000	208160000	103790000	6.9401e+07	81714000	5.91685e+07	3.67362e+07	3.7518e+07	2.15639e+07	1.37495e+07	1.7168e+07	TRUE	FALSE	TRUE	TRUE	FALSE	TRUE	TRUE	FALSE	TRUE	TRUE	FALSE	TRUE					TRUE	TRUE	-1.29961	-1.33397
NCLIV_006650-t26_1-p1	NCLIV_006650-t26_1-p1	NCLIV_006650-t26_1-p1	transcript=NCLIV_006650-t26_1 gene=NCLIV_006650 organism=Neospora_caninum_Liverpool gene_product=conserved hypothetical protein transcript_product=conserved hypothetical protein location=FR823382:1920873-1921646(+) protein_length=257 sequence_SO=chromosome	1	3	17.9	28.874	257	0.00044783	3.2522	0//0	3//0	10926000	3			780410	5221300	3566000	2985000	914231	838422	1.3466e+06	4.10415e+06	4.92762e+06	2.9099e+06	676371	516693	610999	TRUE	FALSE	TRUE	FALSE	TRUE	FALSE	TRUE	FALSE	TRUE	FALSE	TRUE	FALSE	CTR	CTR	CTR	CTR	TRUE	TRUE	-1.91692	-2.70215
NCLIV_006710-t26_1-p1	NCLIV_006710-t26_1-p1	NCLIV_006710-t26_1-p1	transcript=NCLIV_006710-t26_1 gene=NCLIV_006710 organism=Neospora_caninum_Liverpool gene_product=smc2 protein, related transcript_product=smc2 protein, related location=FR823382:1950191-1961859(-) protein_length=826 sequence_SO=chromosome SO=protein_coding	1	5	10.3	94.143	826	0	8.0533	0//0	3//0	28704000	10			624000	9065200	9.6299e+06	11689000	1.16685e+06	1.28347e+06	677837	9.48666e+06	1.34769e+07	6.15265e+06	468957	535948	460785	TRUE	FALSE	TRUE	FALSE	TRUE	FALSE	TRUE	FALSE	TRUE	FALSE	TRUE	FALSE	CTR	CTR	CTR	CTR	TRUE	TRUE	-3.32442	-4.24322
NCLIV_006720-t26_1-p1	NCLIV_006720-t26_1-p1	NCLIV_006720-t26_1-p1	transcript=NCLIV_006720-t26_1 gene=NCLIV_006720 organism=Neospora_caninum_Liverpool gene_product=conserved hypothetical protein transcript_product=conserved hypothetical protein location=FR823382:1972630-1974893(-) protein_length=203 sequence_SO=chromosome	1	15	73.4	22.611	203	0	200.58	0//0	3//0	1457300000	153			112100000	266730000	301600000	314430000	268130000	260610000	244940000	1.23737e+08	1.51712e+08	1.54404e+08	1.05802e+08	9.42425e+07	9.66872e+07	TRUE	FALSE	TRUE	TRUE	FALSE	TRUE	TRUE	FALSE	TRUE	TRUE	FALSE	TRUE					TRUE	TRUE	-0.187834	-0.52937
NCLIV_006740-t26_1-p1	NCLIV_006740-t26_1-p1	NCLIV_006740-t26_1-p1	transcript=NCLIV_006740-t26_1 gene=NCLIV_006740 organism=Neospora_caninum_Liverpool gene_product=putative armadillo/beta-catenin-like repeat-containing protein transcript_product=putative armadillo/beta-catenin-like repeat-containing protein location=FR823	1	7	9.2	144.51	1381	0	15.145	0//0	3//0	55374000	18			907770	19623000	18445000	21842000	992181	953509	1.74664e+06	1.22847e+07	1.49437e+07	1.52771e+07	629698	477493	730759	TRUE	FALSE	TRUE	FALSE	TRUE	FALSE	TRUE	FALSE	TRUE	FALSE	TRUE	FALSE	CTR	CTR	CTR	CTR	TRUE	TRUE	-4.0747	-4.5466
NCLIV_006770-t26_1-p1	NCLIV_006770-t26_1-p1	NCLIV_006770-t26_1-p1	transcript=NCLIV_006770-t26_1 gene=NCLIV_006770 organism=Neospora_caninum_Liverpool gene_product=conserved hypothetical protein transcript_product=conserved hypothetical protein location=FR823382:2020767-2025316(-) protein_length=861 sequence_SO=chromosome	1	2	3.5	93.154	861	0.0019301	2.4649	0//0	3//0	9440500	2			214560	4612300						4.96068e+06	2.91223e+06	3.53092e+06	557618	436601	1.00271e+06	FALSE	FALSE	FALSE	FALSE	TRUE	FALSE	TRUE	FALSE	TRUE	FALSE	TRUE	FALSE			CTR	CTR	FALSE	TRUE		-2.56902
NCLIV_006780-t26_1-p1	NCLIV_006780-t26_1-p1	NCLIV_006780-t26_1-p1	transcript=NCLIV_006780-t26_1 gene=NCLIV_006780 organism=Neospora_caninum_Liverpool gene_product=conserved hypothetical protein transcript_product=conserved hypothetical protein location=FR823382:2027444-2028414(-) protein_length=196 sequence_SO=chromosome	1	14	73	22.416	196	0	323.31	0//0	3//0	2579300000	208			286590000	372420000	500760000	440500000	5.9305e+08	537390000	5.0021e+08	2.44926e+08	2.76785e+08	1.90026e+08	2.75262e+08	2.19255e+08	2.36671e+08	TRUE	FALSE	TRUE	TRUE	FALSE	TRUE	TRUE	FALSE	TRUE	TRUE	FALSE	TRUE					TRUE	TRUE	0.318822	0.0496627
NCLIV_006790-t26_1-p1	NCLIV_006790-t26_1-p1	NCLIV_006790-t26_1-p1	transcript=NCLIV_006790-t26_1 gene=NCLIV_006790 organism=Neospora_caninum_Liverpool gene_product=conserved hypothetical protein transcript_product=conserved hypothetical protein location=FR823382:2030240-2034979(+) protein_length=1516 sequence_SO=chromosom	1	3	4.2	164.58	1516	0	5.9694	0//0	3//0	9527200	12			119090	2710900	3480500	4150900	495255	1.03787e+06	564992	3.82047e+06	3.24867e+06	4.26472e+06	371039	501385	639457	TRUE	FALSE	TRUE	FALSE	TRUE	FALSE	TRUE	FALSE	TRUE	FALSE	TRUE	FALSE	CTR	CTR	CTR	CTR	TRUE	TRUE	-2.35844	-2.9325
NCLIV_006800-t26_1-p1	NCLIV_006800-t26_1-p1	NCLIV_006800-t26_1-p1	transcript=NCLIV_006800-t26_1 gene=NCLIV_006800 organism=Neospora_caninum_Liverpool gene_product=conserved hypothetical protein transcript_product=conserved hypothetical protein location=FR823382:2037971-2041947(+) protein_length=785 sequence_SO=chromosome	1	6	9.8	84.389	785	0	11.352	0//0	3//0	63636000	31			1515100	19857000	14920000	16506000	10813000	4520800	4574600	1.4138e+07	1.41942e+07	1.82132e+07	4.82719e+06	1.40668e+06	2.70788e+06	TRUE	FALSE	TRUE	TRUE	FALSE	TRUE	TRUE	FALSE	TRUE	TRUE	FALSE	TRUE					TRUE	TRUE	-1.48358	-2.54501
NCLIV_006840-t26_1-p1	NCLIV_006840-t26_1-p1	NCLIV_006840-t26_1-p1	transcript=NCLIV_006840-t26_1 gene=NCLIV_006840 organism=Neospora_caninum_Liverpool gene_product=hypothetical protein transcript_product=hypothetical protein location=FR823382:2057633-2060927(-) protein_length=462 sequence_SO=chromosome SO=protein_coding i	1	2	10	48.023	462	0.00022784	3.5852	0//0	3//0	6762700	5			338130	2241100	2314100	2886800	782546	956119	975538	2.27238e+06	3.28945e+06	1.77161e+06	579623	634799	302963	TRUE	FALSE	TRUE	FALSE	TRUE	FALSE	TRUE	FALSE	TRUE	FALSE	TRUE	FALSE	CTR	CTR	CTR	CTR	TRUE	TRUE	-1.45278	-2.29745
NCLIV_006850-t26_1-p1	NCLIV_006850-t26_1-p1	NCLIV_006850-t26_1-p1	transcript=NCLIV_006850-t26_1 gene=NCLIV_006850 organism=Neospora_caninum_Liverpool gene_product=unspecified product transcript_product=unspecified product location=FR823382:2063989-2075424(-) protein_length=2418 sequence_SO=chromosome SO=protein_coding is	1	19	20.1	252.36	2418	0	202.77	0//0	3//0	1455200000	200			18656000	273690000	239610000	245930000	304000000	277510000	337070000	1.25917e+08	1.25033e+08	1.10317e+08	1.17944e+08	8.87568e+07	1.29779e+08	TRUE	FALSE	TRUE	TRUE	FALSE	TRUE	TRUE	FALSE	TRUE	TRUE	FALSE	TRUE					TRUE	TRUE	0.272727	-0.118116
NCLIV_006860-t26_1-p1	NCLIV_006860-t26_1-p1	NCLIV_006860-t26_1-p1	transcript=NCLIV_006860-t26_1 gene=NCLIV_006860 organism=Neospora_caninum_Liverpool gene_product=hypothetical protein transcript_product=hypothetical protein location=FR823382:2079858-2085433(+) protein_length=496 sequence_SO=chromosome SO=protein_coding i	1	19	55.6	54.386	496	0	123.32	0//0	3//0	727210000	95			25972000	244160000	289690000	176850000	29517000	16159000	23482000	8.50503e+07	7.04298e+07	6.99996e+07	1.13344e+07	6.34033e+06	9.48869e+06	TRUE	FALSE	TRUE	TRUE	FALSE	TRUE	TRUE	FALSE	TRUE	TRUE	FALSE	TRUE					TRUE	TRUE	-3.37507	-3.08808
NCLIV_006890-t26_1-p1	NCLIV_006890-t26_1-p1	NCLIV_006890-t26_1-p1	transcript=NCLIV_006890-t26_1 gene=NCLIV_006890 organism=Neospora_caninum_Liverpool gene_product=dead-box helicase family protein, related transcript_product=dead-box helicase family protein, related location=FR823382:2127513-2135613(+) protein_length=856	1	10	18.6	97.747	856	0	54.751	0//0	3//0	119690000	28			2992200	44510000	40736000	41716000	1.03119e+06	764637	634107	2.67257e+07	2.78706e+07	2.40979e+07	554102	429444	419555	TRUE	FALSE	TRUE	FALSE	TRUE	FALSE	TRUE	FALSE	TRUE	FALSE	TRUE	FALSE	CTR	CTR	CTR	CTR	TRUE	TRUE	-5.73562	-5.81865
NCLIV_006940-t26_1-p1	NCLIV_006940-t26_1-p1	NCLIV_006940-t26_1-p1	transcript=NCLIV_006940-t26_1 gene=NCLIV_006940 organism=Neospora_caninum_Liverpool gene_product=conserved hypothetical protein transcript_product=conserved hypothetical protein location=FR823383:38118-39836(+) protein_length=389 sequence_SO=chromosome SO=	1	9	32.6	44.397	389	0	16.578	0//0	3//0	255120000	50			13428000	38947000	40344000	49817000	6.0625e+07	50170000	5.725e+07	2.96339e+07	3.19114e+07	3.06362e+07	3.16072e+07	2.53425e+07	3.1491e+07	TRUE	FALSE	TRUE	TRUE	FALSE	TRUE	TRUE	FALSE	TRUE	TRUE	FALSE	TRUE					TRUE	TRUE	0.384503	-0.0666023
NCLIV_006970-t26_1-p1	NCLIV_006970-t26_1-p1	NCLIV_006970-t26_1-p1	transcript=NCLIV_006970-t26_1 gene=NCLIV_006970 organism=Neospora_caninum_Liverpool gene_product=putative bromodomain-containing protein transcript_product=putative bromodomain-containing protein location=FR823383:67617-83106(+) protein_length=2983 sequenc	1	3	2.5	316.35	2983	0	8.2997	0//0	3//0	19544000	6			141620	6.8846e+06	7.5393e+06	6.9699e+06	589607	643442	821010	6.08838e+06	7.00937e+06	7.58501e+06	486474	577599	574890	TRUE	FALSE	TRUE	FALSE	TRUE	FALSE	TRUE	FALSE	TRUE	FALSE	TRUE	FALSE	CTR	CTR	CTR	CTR	TRUE	TRUE	-3.39392	-3.65619
NCLIV_006980-t26_1-p1	NCLIV_006980-t26_1-p1	NCLIV_006980-t26_1-p1	transcript=NCLIV_006980-t26_1 gene=NCLIV_006980 organism=Neospora_caninum_Liverpool gene_product=hypothetical protein transcript_product=hypothetical protein location=FR823383:88517-98334(+) protein_length=1261 sequence_SO=chromosome SO=protein_coding is_p	1	11	15.3	137.83	1261	0	23.587	0//0	3//0	216660000	47			3494500	85604000	7.3035e+07	64370000	1711500	1940000	1830100	4.93758e+07	6.67038e+07	2.32063e+07	1.2878e+06	1.19447e+06	1.07891e+06	TRUE	FALSE	TRUE	TRUE	FALSE	TRUE	TRUE	FALSE	TRUE	TRUE	FALSE	TRUE					TRUE	TRUE	-5.3384	-5.16367
NCLIV_006990-t26_1-p1	NCLIV_006990-t26_1-p1	NCLIV_006990-t26_1-p1	transcript=NCLIV_006990-t26_1 gene=NCLIV_006990 organism=Neospora_caninum_Liverpool gene_product=conserved hypothetical protein transcript_product=conserved hypothetical protein location=FR823383:102665-110447(+) protein_length=669 sequence_SO=chromosome S	1	7	16	74.877	669	0	50.974	0//0	3//0	97997000	28			2648600	39280000	35128000	29510000	1.02567e+06	799466	586480	2.91527e+07	2.52873e+07	2.18872e+07	640556	411868	415364	TRUE	FALSE	TRUE	FALSE	TRUE	FALSE	TRUE	FALSE	TRUE	FALSE	TRUE	FALSE	CTR	CTR	CTR	CTR	TRUE	TRUE	-5.45652	-5.72261
NCLIV_007000-t26_1-p1	NCLIV_007000-t26_1-p1	NCLIV_007000-t26_1-p1	transcript=NCLIV_007000-t26_1 gene=NCLIV_007000 organism=Neospora_caninum_Liverpool gene_product=adp-ribosylation factor 4, related transcript_product=adp-ribosylation factor 4, related location=FR823383:111745-114134(-) protein_length=183 sequence_SO=chro	1	8	76.5	21.062	183	0	98.949	0//0	3//0	1377600000	89			137760000	379260000	408430000	367550000	9.7191e+07	47870000	49408000	3.99934e+08	2.90532e+08	2.74195e+08	3.09475e+07	1.22688e+07	1.83632e+07	TRUE	FALSE	TRUE	TRUE	FALSE	TRUE	TRUE	FALSE	TRUE	TRUE	FALSE	TRUE					TRUE	TRUE	-2.65077	-4.0526
NCLIV_007010-t26_1-p1	NCLIV_007010-t26_1-p1	NCLIV_007010-t26_1-p1	transcript=NCLIV_007010-t26_1 gene=NCLIV_007010 organism=Neospora_caninum_Liverpool gene_product=putative cathepsin C2 (TgCPC2) transcript_product=putative cathepsin C2 (TgCPC2) location=FR823383:117044-121811(-) protein_length=749 sequence_SO=chromosome S	1	7	19.6	82.891	749	0	30.085	0//0	3//0	227190000	33			5541300	40387000	48843000	43342000	45188000	4.684e+07	40707000	3.09595e+07	5.61484e+07	4.52239e+07	2.42727e+07	2.59018e+07	1.80596e+07	TRUE	FALSE	TRUE	TRUE	FALSE	TRUE	TRUE	FALSE	TRUE	TRUE	FALSE	TRUE					TRUE	TRUE	0.00371639	-0.930518
NCLIV_007105-t26_1-p1	NCLIV_007105-t26_1-p1	NCLIV_007105-t26_1-p1	transcript=NCLIV_007105-t26_1 gene=NCLIV_007105 organism=Neospora_caninum_Liverpool gene_product=unspecified product transcript_product=unspecified product location=FR823383:191616-192131(-) protein_length=171 sequence_SO=chromosome SO=protein_coding is_ps	1	11	62.6	18.66	171	0	99.517	0//0	3//0	1873500000	101			208160000	5.1941e+08	512660000	560170000	190290000	172010000	149780000	3.39522e+08	4.43606e+08	4.23235e+08	1.1826e+08	1.02285e+08	8.80775e+07	TRUE	FALSE	TRUE	TRUE	FALSE	TRUE	TRUE	FALSE	TRUE	TRUE	FALSE	TRUE					TRUE	TRUE	-1.6424	-1.96761
NCLIV_007110-t26_1-p1	NCLIV_007110-t26_1-p1	NCLIV_007110-t26_1-p1	transcript=NCLIV_007110-t26_1 gene=NCLIV_007110 organism=Neospora_caninum_Liverpool gene_product=hypothetical protein transcript_product=hypothetical protein location=FR823383:195587-197555(+) protein_length=151 sequence_SO=chromosome SO=protein_coding is_	1	13	64.9	17.341	151	0	286.01	0//0	3//0	2315400000	157			257260000	7.2541e+08	784880000	629940000	38803000	26760000	34881000	4.00835e+08	5.07932e+08	4.16504e+08	2.51716e+07	1.28242e+07	1.50375e+07	TRUE	FALSE	TRUE	TRUE	FALSE	TRUE	TRUE	FALSE	TRUE	TRUE	FALSE	TRUE					TRUE	TRUE	-4.42453	-4.69751
NCLIV_007120-t26_1-p1	NCLIV_007120-t26_1-p1	NCLIV_007120-t26_1-p1	transcript=NCLIV_007120-t26_1 gene=NCLIV_007120 organism=Neospora_caninum_Liverpool gene_product=hypothetical protein transcript_product=hypothetical protein location=FR823383:200691-208016(-) protein_length=762 sequence_SO=chromosome SO=protein_coding is_	1	16	31.6	82.575	762	0	233.3	0//0	3//0	521490000	86			13037000	212600000	160860000	160610000	4380800	8192100	8.6097e+06	6.88478e+07	5.99345e+07	6.17134e+07	2.34565e+06	6.08009e+06	4.7306e+06	TRUE	FALSE	TRUE	TRUE	FALSE	TRUE	TRUE	FALSE	TRUE	TRUE	FALSE	TRUE					TRUE	TRUE	-4.7059	-3.96069
NCLIV_007180-t26_1-p1	NCLIV_007180-t26_1-p1	NCLIV_007180-t26_1-p1	transcript=NCLIV_007180-t26_1 gene=NCLIV_007180 organism=Neospora_caninum_Liverpool gene_product=hypothetical protein transcript_product=hypothetical protein location=FR823383:230166-231733(-) protein_length=91 sequence_SO=chromosome SO=protein_coding is_p	1	3	51.6	10.802	91	0	22.426	0//0	3//0	175300000	16			35060000	57725000	62952000	66348000	1.20445e+06	587257	907703	6.16761e+07	5.51804e+07	6.20384e+07	712736	520147	726453	TRUE	FALSE	TRUE	FALSE	TRUE	FALSE	TRUE	FALSE	TRUE	FALSE	TRUE	FALSE	CTR	CTR	CTR	CTR	TRUE	TRUE	-6.17285	-6.52681
NCLIV_007220-t26_1-p1	NCLIV_007220-t26_1-p1	NCLIV_007220-t26_1-p1	transcript=NCLIV_007220-t26_1 gene=NCLIV_007220 organism=Neospora_caninum_Liverpool gene_product=hypothetical protein transcript_product=hypothetical protein location=FR823383:248610-257079(+) protein_length=1013 sequence_SO=chromosome SO=protein_coding is	1	2	2.8	108.26	1013	0	9.6888	0//0	3//0	112930000	20			4033300	22411000	25651000	26552000	20334000	17210000	18547000	2.24443e+07	2.61892e+07	2.65168e+07	1.54988e+07	9.75194e+06	1.4318e+07	TRUE	FALSE	TRUE	TRUE	FALSE	TRUE	TRUE	FALSE	TRUE	TRUE	FALSE	TRUE					TRUE	TRUE	-0.411239	-0.949493
NCLIV_007230-t26_1-p1	NCLIV_007230-t26_1-p1	NCLIV_007230-t26_1-p1	transcript=NCLIV_007230-t26_1 gene=NCLIV_007230 organism=Neospora_caninum_Liverpool gene_product=hypothetical protein transcript_product=hypothetical protein location=FR823383:261924-263720(+) protein_length=598 sequence_SO=chromosome SO=protein_coding is_	1	8	25.3	62.132	598	0	15.057	0//0	3//0	75279000	35			2091100	28013000	24782000	28389000	892302	699867	559268	2.20563e+07	1.87619e+07	1.9181e+07	517926	325635	530495	TRUE	FALSE	TRUE	FALSE	TRUE	FALSE	TRUE	FALSE	TRUE	FALSE	TRUE	FALSE	CTR	CTR	CTR	CTR	TRUE	TRUE	-5.26138	-5.47896
NCLIV_007240-t26_1-p1	NCLIV_007240-t26_1-p1	NCLIV_007240-t26_1-p1	transcript=NCLIV_007240-t26_1 gene=NCLIV_007240 organism=Neospora_caninum_Liverpool gene_product=conserved hypothetical protein transcript_product=conserved hypothetical protein location=FR823383:266724-270629(-) protein_length=407 sequence_SO=chromosome S	1	2	13	46.694	407	0.00023883	4.4046	0//0	3//0	8104400	8			405220	3312700	2847500	2667700	646777	744002	514649	2.6992e+06	3.57408e+06	3.02853e+06	366664	379572	805454	TRUE	FALSE	TRUE	FALSE	TRUE	FALSE	TRUE	FALSE	TRUE	FALSE	TRUE	FALSE	CTR	CTR	CTR	CTR	TRUE	TRUE	-2.22231	-2.67529
NCLIV_007260-t26_1-p1	NCLIV_007260-t26_1-p1	NCLIV_007260-t26_1-p1	transcript=NCLIV_007260-t26_1 gene=NCLIV_007260 organism=Neospora_caninum_Liverpool gene_product=putative p97 protein transcript_product=putative p97 protein location=FR823383:278398-280941(+) protein_length=847 sequence_SO=chromosome SO=protein_coding is_	1	62	76.3	97.795	847	0	323.31	0//0	3//0	4655900000	438			99062000	1516800000	1575000000	1691900000	41170000	37510000	42815000	2.66411e+08	2.6487e+08	2.6194e+08	1.2887e+07	1.45427e+07	1.57497e+07	TRUE	FALSE	TRUE	TRUE	FALSE	TRUE	TRUE	FALSE	TRUE	TRUE	FALSE	TRUE					TRUE	TRUE	-5.29987	-4.20414
NCLIV_007280-t26_1-p1	NCLIV_007280-t26_1-p1	NCLIV_007280-t26_1-p1	transcript=NCLIV_007280-t26_1 gene=NCLIV_007280 organism=Neospora_caninum_Liverpool gene_product=hypothetical protein transcript_product=hypothetical protein location=FR823383:287604-299198(-) protein_length=1615 sequence_SO=chromosome SO=protein_coding is	1	4	3.6	175.28	1615	0	5.8932	0//0	3//0	23098000	12			299970	6503300	11714000	6609300	1.08085e+06	835039	897895	7.28043e+06	9.2211e+06	6.03191e+06	697432	603079	760266	TRUE	FALSE	TRUE	FALSE	TRUE	FALSE	TRUE	FALSE	TRUE	FALSE	TRUE	FALSE	CTR	CTR	CTR	CTR	TRUE	TRUE	-3.09304	-3.43549
NCLIV_007290-t26_1-p1	NCLIV_007290-t26_1-p1	NCLIV_007290-t26_1-p1	transcript=NCLIV_007290-t26_1 gene=NCLIV_007290 organism=Neospora_caninum_Liverpool gene_product=putative protein kinase transcript_product=putative protein kinase location=FR823383:302837-308795(-) protein_length=978 sequence_SO=chromosome SO=protein_codi	1	4	8.5	105.04	978	0.00024056	4.5152	0//0	3//0	14626000	4			375030	6223300	4204900	5186000	827176	1.04527e+06	705970	4.71948e+06	6.76952e+06	4.67303e+06	670313	614392	838893	TRUE	FALSE	TRUE	FALSE	TRUE	FALSE	TRUE	FALSE	TRUE	FALSE	TRUE	FALSE	CTR	CTR	CTR	CTR	TRUE	TRUE	-2.59885	-2.91845
NCLIV_007320-t26_1-p1	NCLIV_007320-t26_1-p1	NCLIV_007320-t26_1-p1	transcript=NCLIV_007320-t26_1 gene=NCLIV_007320 organism=Neospora_caninum_Liverpool gene_product=pentatricopeptide repeat-containing protein At5g55840, related transcript_product=pentatricopeptide repeat-containing protein At5g55840, related location=FR823	1	12	13	193.43	1844	0	24.726	0//0	3//0	97392000	38			1145800	33447000	36784000	35473000	1.05809e+06	949474	1.46035e+06	1.2931e+07	1.36608e+07	2.30603e+07	501969	417733	487266	TRUE	FALSE	TRUE	FALSE	TRUE	FALSE	TRUE	FALSE	TRUE	FALSE	TRUE	FALSE	CTR	CTR	CTR	CTR	TRUE	TRUE	-4.9535	-5.09433
NCLIV_007330-t26_1-p1	NCLIV_007330-t26_1-p1	NCLIV_007330-t26_1-p1	transcript=NCLIV_007330-t26_1 gene=NCLIV_007330 organism=Neospora_caninum_Liverpool gene_product=similar to uniprot|P15705 Saccharomyces cerevisiae YOR027w STI1, related transcript_product=similar to uniprot|P15705 Saccharomyces cerevisiae YOR027w STI1, re	1	18	44.2	63.222	563	0	323.31	0//0	3//0	2210900000	102			65026000	9.1632e+08	687010000	690290000	14918000	14259000	12916000	3.01981e+08	2.55187e+08	2.85518e+08	5.99432e+06	5.60131e+06	7.3052e+06	TRUE	FALSE	TRUE	TRUE	FALSE	TRUE	TRUE	FALSE	TRUE	TRUE	FALSE	TRUE					TRUE	TRUE	-5.75703	-5.48429
NCLIV_007390-t26_1-p1	NCLIV_007390-t26_1-p1	NCLIV_007390-t26_1-p1	transcript=NCLIV_007390-t26_1 gene=NCLIV_007390 organism=Neospora_caninum_Liverpool gene_product=mgc78841 protein, related transcript_product=mgc78841 protein, related location=FR823383:411096-417487(+) protein_length=554 sequence_SO=chromosome SO=protein_	1	16	45.5	60.452	554	0	323.31	0//0	3//0	1027300000	105			57072000	334350000	301010000	302680000	66133000	53317000	5.4538e+07	1.80645e+08	1.52492e+08	1.71778e+08	2.30621e+07	1.57406e+07	2.16355e+07	TRUE	FALSE	TRUE	TRUE	FALSE	TRUE	TRUE	FALSE	TRUE	TRUE	FALSE	TRUE					TRUE	TRUE	-2.43584	-3.07827
NCLIV_007450-t26_1-p1	NCLIV_007450-t26_1-p1	NCLIV_007450-t26_1-p1	transcript=NCLIV_007450-t26_1 gene=NCLIV_007450 organism=Neospora_caninum_Liverpool gene_product=unspecified product transcript_product=unspecified product location=FR823383:447651-449309(+) protein_length=552 sequence_SO=chromosome SO=protein_coding is_ps	1	3	44	62.019	552	0	12.381	0//0	3//0	39030000	9			1561200	11596000	14596000	15561000	628208	765185	945747	1.34865e+07	1.52966e+07	1.23286e+07	422372	676719	509896	TRUE	FALSE	TRUE	FALSE	TRUE	FALSE	TRUE	FALSE	TRUE	FALSE	TRUE	FALSE	CTR	CTR	CTR	CTR	TRUE	TRUE	-4.16673	-4.69701
NCLIV_007500-t26_1-p1	NCLIV_007500-t26_1-p1	NCLIV_007500-t26_1-p1	transcript=NCLIV_007500-t26_1 gene=NCLIV_007500 organism=Neospora_caninum_Liverpool gene_product=conserved hypothetical protein transcript_product=conserved hypothetical protein location=FR823383:488703-495022(+) protein_length=731 sequence_SO=chromosome S	1	7	17.6	81.181	731	0	8.8391	0//0	3//0	46464000	12			1106300	16347000	14769000	15644000	1.0861e+06	517460	740924	1.34551e+07	1.11402e+07	6.09966e+06	544713	769896	439341	TRUE	FALSE	TRUE	FALSE	TRUE	FALSE	TRUE	FALSE	TRUE	FALSE	TRUE	FALSE	CTR	CTR	CTR	CTR	TRUE	TRUE	-4.38231	-4.09227
NCLIV_007510-t26_1-p1	NCLIV_007510-t26_1-p1	NCLIV_007510-t26_1-p1	transcript=NCLIV_007510-t26_1 gene=NCLIV_007510 organism=Neospora_caninum_Liverpool gene_product=conserved hypothetical protein transcript_product=conserved hypothetical protein location=FR823383:498304-501255(+) protein_length=811 sequence_SO=chromosome S	1	16	31.9	88.952	811	0	38.385	0//0	3//0	345720000	90			7682700	117000000	130240000	122220000	1.37592e+06	1.09547e+06	1.37056e+06	5.19966e+07	5.22871e+07	4.86523e+07	410367	613316	672368	TRUE	FALSE	TRUE	FALSE	TRUE	FALSE	TRUE	FALSE	TRUE	FALSE	TRUE	FALSE	CTR	CTR	CTR	CTR	TRUE	TRUE	-6.59401	-6.52538
NCLIV_007540-t26_1-p1	NCLIV_007540-t26_1-p1	NCLIV_007540-t26_1-p1	transcript=NCLIV_007540-t26_1 gene=NCLIV_007540 organism=Neospora_caninum_Liverpool gene_product=conserved hypothetical protein transcript_product=conserved hypothetical protein location=FR823383:511897-520758(-) protein_length=2954 sequence_SO=chromosome	1	3	5.2	313.11	2954	0.00023403	4.0681	0//0	3//0	164090000	5			1116200	3693500	3940400	3062600	733084	1.06671e+06	461184	3.32835e+06	4.2802e+06	2.61836e+06	3.45533e+07	4.89113e+07	6.13468e+07	TRUE	FALSE	TRUE	FALSE	TRUE	FALSE	TRUE	FALSE	TRUE	TRUE	FALSE	TRUE	CTR	CTR			TRUE	TRUE	-2.31648	3.81354
NCLIV_007580-t26_1-p1	NCLIV_007580-t26_1-p1	NCLIV_007580-t26_1-p1	transcript=NCLIV_007580-t26_1 gene=NCLIV_007580 organism=Neospora_caninum_Liverpool gene_product=hypothetical protein transcript_product=hypothetical protein location=FR823383:550597-561060(+) protein_length=1601 sequence_SO=chromosome SO=protein_coding is	1	25	20.4	180.06	1601	0	181.67	0//0	3//0	457230000	99			5443200	139110000	178540000	172950000	766676	579530	1.26552e+06	5.59393e+07	5.55278e+07	5.9962e+07	856654	469380	605969	TRUE	FALSE	TRUE	FALSE	TRUE	FALSE	TRUE	FALSE	TRUE	FALSE	TRUE	FALSE	CTR	CTR	CTR	CTR	TRUE	TRUE	-7.62168	-6.51466
NCLIV_007590-t26_1-p1	NCLIV_007590-t26_1-p1	NCLIV_007590-t26_1-p1	transcript=NCLIV_007590-t26_1 gene=NCLIV_007590 organism=Neospora_caninum_Liverpool gene_product=putative actin-like family protein ARP4a transcript_product=putative actin-like family protein ARP4a location=FR823383:564317-567752(-) protein_length=757 sequ	1	6	11.6	81.143	757	0	11.462	0//0	3//0	64470000	23			1842000	25460000	21609000	21799000	1.05242e+06	1.06313e+06	514746	1.68441e+07	1.41571e+07	1.38874e+07	445762	814691	344089	TRUE	FALSE	TRUE	FALSE	TRUE	FALSE	TRUE	FALSE	TRUE	FALSE	TRUE	FALSE	CTR	CTR	CTR	CTR	TRUE	TRUE	-4.78198	-4.89793
NCLIV_007620-t26_1-p1	NCLIV_007620-t26_1-p1	NCLIV_007620-t26_1-p1	transcript=NCLIV_007620-t26_1 gene=NCLIV_007620 organism=Neospora_caninum_Liverpool gene_product=putative replication protein A2 transcript_product=putative replication protein A2 location=FR823383:586047-588662(-) protein_length=282 sequence_SO=chromosome	1	7	49.3	29.109	282	0	26.871	0//0	3//0	186640000	34			23330000	7.5716e+07	69240000	43682000	1.25882e+06	5705000	4160900	5.19396e+07	4.24649e+07	4.96087e+07	927157	1.52011e+06	1.46835e+06	TRUE	FALSE	TRUE	TRUE	FALSE	FALSE	TRUE	FALSE	TRUE	TRUE	FALSE	TRUE					TRUE	TRUE	-4.30128	-5.23008
NCLIV_007630-t26_1-p1	NCLIV_007630-t26_1-p1	NCLIV_007630-t26_1-p1	transcript=NCLIV_007630-t26_1 gene=NCLIV_007630 organism=Neospora_caninum_Liverpool gene_product=putative ATP-dependent RNA helicase transcript_product=putative ATP-dependent RNA helicase location=FR823383:589008-596604(+) protein_length=685 sequence_SO=ch	1	2	3.8	75.714	685	0.00044883	3.2994	0//0	3//0	14208000	5			417880	6266100	3924200	4162800	1.21534e+06	993549	600241	7.91856e+06	2.93329e+06	2.78505e+06	653467	533408	399605	TRUE	FALSE	TRUE	FALSE	TRUE	FALSE	TRUE	FALSE	TRUE	FALSE	TRUE	FALSE	CTR	CTR	CTR	CTR	TRUE	TRUE	-2.38063	-2.95311
NCLIV_007680-t26_1-p1	NCLIV_007680-t26_1-p1	NCLIV_007680-t26_1-p1	transcript=NCLIV_007680-t26_1 gene=NCLIV_007680 organism=Neospora_caninum_Liverpool gene_product=conserved hypothetical protein transcript_product=conserved hypothetical protein location=FR823383:632367-637516(-) protein_length=1122 sequence_SO=chromosome	1	2	2.4	121.01	1122	0.0058358	1.9353	0//0	3//0	5142000	3			87152	1565100	1905200	2036100	1.04197e+06	1.18643e+06	1.36271e+06	1.34293e+06	2.49657e+06	1.52606e+06	547638	1.0449e+06	642063	TRUE	FALSE	TRUE	FALSE	TRUE	FALSE	TRUE	FALSE	TRUE	FALSE	FALSE	FALSE	CTR	CTR			TRUE	TRUE	-0.616525	-1.26657
NCLIV_007720-t26_1-p1	NCLIV_007720-t26_1-p1	NCLIV_007720-t26_1-p1	transcript=NCLIV_007720-t26_1 gene=NCLIV_007720 organism=Neospora_caninum_Liverpool gene_product=conserved hypothetical protein transcript_product=conserved hypothetical protein location=FR823383:675258-676118(+) protein_length=286 sequence_SO=chromosome S	1	2	16.4	31.579	286	0	41.477	0//0	3//0	57373000	19			5215700	9234800	12989000	12384000	11037000	10805000	10353000	8.97584e+06	1.73891e+07	7.1491e+06	5.77491e+06	9.64772e+06	8.15958e+06	TRUE	FALSE	TRUE	TRUE	FALSE	TRUE	TRUE	FALSE	TRUE	TRUE	FALSE	TRUE					TRUE	TRUE	-0.0889414	-0.431813
NCLIV_007730-t26_1-p1	NCLIV_007730-t26_1-p1	NCLIV_007730-t26_1-p1	transcript=NCLIV_007730-t26_1 gene=NCLIV_007730 organism=Neospora_caninum_Liverpool gene_product=valyl-tRNAsynthetase, mitochondrial, related transcript_product=valyl-tRNAsynthetase, mitochondrial, related location=FR823383:679939-689955(+) protein_length=	1	33	43.1	119.43	1057	0	323.31	0//0	3//0	2246800000	203			41607000	834720000	688760000	749350000	37468000	29581000	27069000	2.50946e+08	2.09382e+08	2.0378e+08	1.21538e+07	9.80699e+06	1.44202e+07	TRUE	FALSE	TRUE	TRUE	FALSE	TRUE	TRUE	FALSE	TRUE	TRUE	FALSE	TRUE					TRUE	TRUE	-4.60325	-4.20165
NCLIV_007770-t26_1-p1	NCLIV_007770-t26_1-p1	NCLIV_007770-t26_1-p1	transcript=NCLIV_007770-t26_1 gene=NCLIV_007770 organism=Neospora_caninum_Liverpool gene_product=putative Rhoptry kinase family protein, truncated (incomplete catalytic triad) transcript_product=putative Rhoptry kinase family protein, truncated (incomplete	1	21	68.5	42.17	378	0	323.31	0//0	3//0	4990700000	276			207950000	9.3512e+08	1267800000	1123600000	767410000	6.9897e+08	7.3916e+08	4.52796e+08	4.17741e+08	4.38558e+08	2.6873e+08	1.64875e+08	2.32436e+08	TRUE	FALSE	TRUE	TRUE	FALSE	TRUE	TRUE	FALSE	TRUE	TRUE	FALSE	TRUE					TRUE	TRUE	-0.582783	-1.00329
NCLIV_007800-t26_1-p1	NCLIV_007800-t26_1-p1	NCLIV_007800-t26_1-p1	transcript=NCLIV_007800-t26_1 gene=NCLIV_007800 organism=Neospora_caninum_Liverpool gene_product=unspecified product transcript_product=unspecified product location=FR823383:730163-750795(+) protein_length=1961 sequence_SO=chromosome SO=protein_coding is_p	1	52	42.4	212.33	1961	0	323.31	0//0	3//0	3794500000	488			42161000	648680000	721120000	6.6832e+08	844470000	7.3e+08	824370000	1.41998e+08	1.26825e+08	1.27128e+08	1.69262e+08	1.3992e+08	1.5111e+08	TRUE	FALSE	TRUE	TRUE	FALSE	TRUE	TRUE	FALSE	TRUE	TRUE	FALSE	TRUE					TRUE	TRUE	0.23365	0.21482
NCLIV_007810-t26_1-p1	NCLIV_007810-t26_1-p1	NCLIV_007810-t26_1-p1	transcript=NCLIV_007810-t26_1 gene=NCLIV_007810 organism=Neospora_caninum_Liverpool gene_product=unspecified product transcript_product=unspecified product location=FR823383:757131-762254(+) protein_length=1707 sequence_SO=chromosome SO=protein_coding is_p	1	9	12.1	168.01	1707	0	26.148	0//0	3//0	76654000	33			1446300	30884000	24787000	23692000	1.21568e+06	690736	3380900	1.5208e+07	1.811e+07	1.85338e+07	431925	598339	1.96125e+06	TRUE	FALSE	TRUE	FALSE	FALSE	FALSE	TRUE	FALSE	TRUE	FALSE	FALSE	FALSE					TRUE	TRUE	-4.21375	-4.43263
NCLIV_007850-t26_1-p1	NCLIV_007850-t26_1-p1	NCLIV_007850-t26_1-p1	transcript=NCLIV_007850-t26_1 gene=NCLIV_007850 organism=Neospora_caninum_Liverpool gene_product=hypothetical protein transcript_product=hypothetical protein location=FR823383:784005-787363(-) protein_length=220 sequence_SO=chromosome SO=protein_coding is_	1	2	10	23.233	220	0.0031786	2.245	0//0	3//0	25807000	15			4301200	5793200	6.189e+06	7007200	5052700	1.05464e+06	5987000	6.40454e+06	8.52744e+06	7.40152e+06	5.05006e+06	1.28205e+06	3.59601e+06	TRUE	FALSE	TRUE	TRUE	FALSE	FALSE	TRUE	FALSE	TRUE	TRUE	FALSE	TRUE					TRUE	TRUE	-0.992421	-1.37263
NCLIV_007860-t26_1-p1	NCLIV_007860-t26_1-p1	NCLIV_007860-t26_1-p1	transcript=NCLIV_007860-t26_1 gene=NCLIV_007860 organism=Neospora_caninum_Liverpool gene_product=hypothetical protein transcript_product=hypothetical protein location=FR823383:790765-797180(+) protein_length=570 sequence_SO=chromosome SO=protein_coding is_	1	26	67.4	63.456	570	0	323.31	0//0	3//0	5752800000	264			230110000	1770400000	1703200000	1740900000	359200000	344200000	320860000	6.38282e+08	5.02393e+08	5.08507e+08	1.00764e+08	8.33002e+07	7.87429e+07	TRUE	FALSE	TRUE	TRUE	FALSE	TRUE	TRUE	FALSE	TRUE	TRUE	FALSE	TRUE					TRUE	TRUE	-2.34932	-2.6489
NCLIV_007880-t26_1-p1	NCLIV_007880-t26_1-p1	NCLIV_007880-t26_1-p1	transcript=NCLIV_007880-t26_1 gene=NCLIV_007880 organism=Neospora_caninum_Liverpool gene_product=gm10776, related transcript_product=gm10776, related location=FR823383:809467-820312(+) protein_length=1800 sequence_SO=chromosome SO=protein_coding is_pseudo=	1	17	22.1	190.24	1800	0	64.682	0//0	3//0	364300000	78			5519700	133090000	127670000	124820000	871090	1974200	731912	4.5677e+07	5.304e+07	4.43273e+07	518224	1.0229e+06	551742	TRUE	FALSE	TRUE	FALSE	FALSE	FALSE	TRUE	FALSE	TRUE	FALSE	FALSE	FALSE					TRUE	TRUE	-6.89478	-6.16205
NCLIV_007900-t26_1-p1	NCLIV_007900-t26_1-p1	NCLIV_007900-t26_1-p1	transcript=NCLIV_007900-t26_1 gene=NCLIV_007900 organism=Neospora_caninum_Liverpool gene_product=pv1h14125_P, related transcript_product=pv1h14125_P, related location=FR823383:822629-824874(+) protein_length=396 sequence_SO=chromosome SO=protein_coding is_	1	8	22.7	45.491	396	0	15.752	0//0	3//0	135660000	32			9689700	30126000	31902000	24893000	25838000	17365000	23401000	1.82532e+07	1.96194e+07	2.20633e+07	1.30701e+07	1.41775e+07	1.49554e+07	TRUE	FALSE	TRUE	TRUE	FALSE	TRUE	TRUE	FALSE	TRUE	TRUE	FALSE	TRUE					TRUE	TRUE	-0.39605	-0.503847
NCLIV_007940-t26_1-p1	NCLIV_007940-t26_1-p1	NCLIV_007940-t26_1-p1	transcript=NCLIV_007940-t26_1 gene=NCLIV_007940 organism=Neospora_caninum_Liverpool gene_product=conserved hypothetical protein transcript_product=conserved hypothetical protein location=FR823383:857374-861054(-) protein_length=1226 sequence_SO=chromosome	1	3	3.3	133.93	1226	0.00044199	3.0014	0//0	3//0	32701000	5			503090	9.1982e+06	14176000	11117000	813106	600777	1.18085e+06	9.53542e+06	2.26159e+07	3.81553e+06	311715	367549	271825	TRUE	FALSE	TRUE	FALSE	TRUE	FALSE	TRUE	FALSE	TRUE	FALSE	TRUE	FALSE	CTR	CTR	CTR	CTR	TRUE	TRUE	-3.76506	-4.89646
NCLIV_008030-t26_1-p1	NCLIV_008030-t26_1-p1	NCLIV_008030-t26_1-p1	transcript=NCLIV_008030-t26_1 gene=NCLIV_008030 organism=Neospora_caninum_Liverpool gene_product=conserved hypothetical protein transcript_product=conserved hypothetical protein location=FR823383:924728-927046(+) protein_length=202 sequence_SO=chromosome S	1	4	37.1	21.92	202	0	32.354	0//0	3//0	137030000	35			15225000	31030000	29285000	28973000	24852000	22387000	17447000	3.23949e+07	2.78984e+07	1.86634e+07	1.70044e+07	1.32784e+07	1.37175e+07	TRUE	FALSE	TRUE	TRUE	FALSE	TRUE	TRUE	FALSE	TRUE	TRUE	FALSE	TRUE					TRUE	TRUE	-0.479844	-0.815054
NCLIV_008040-t26_1-p1	NCLIV_008040-t26_1-p1	NCLIV_008040-t26_1-p1	transcript=NCLIV_008040-t26_1 gene=NCLIV_008040 organism=Neospora_caninum_Liverpool gene_product=hypothetical protein transcript_product=hypothetical protein location=FR823383:930137-933845(-) protein_length=500 sequence_SO=chromosome SO=protein_coding is_	1	5	15	53.051	500	0	32.432	0//0	3//0	92665000	26			2895800	39282000	30690000	13188000	5302900	3575500	5648300	2.62085e+07	2.53133e+07	1.72463e+07	2.29127e+06	2.03543e+06	1.54287e+06	TRUE	FALSE	TRUE	TRUE	FALSE	TRUE	TRUE	FALSE	TRUE	TRUE	FALSE	TRUE					TRUE	TRUE	-2.40463	-3.54497
NCLIV_008080-t26_1-p1	NCLIV_008080-t26_1-p1	NCLIV_008080-t26_1-p1	transcript=NCLIV_008080-t26_1 gene=NCLIV_008080 organism=Neospora_caninum_Liverpool gene_product=hypothetical protein transcript_product=hypothetical protein location=FR823383:957796-964771(-) protein_length=1277 sequence_SO=chromosome SO=protein_coding is	1	9	14	135.06	1277	0	47.82	0//0	3//0	146090000	37			2981400	41618000	35372000	63636000	7.3731e+06	6586200	5966500	2.94005e+07	2.62526e+07	3.18351e+07	9.60171e+06	5.75491e+06	6.96163e+06	TRUE	FALSE	TRUE	TRUE	FALSE	TRUE	TRUE	FALSE	TRUE	TRUE	FALSE	TRUE					TRUE	TRUE	-2.77895	-1.99906
NCLIV_008100-t26_1-p1	NCLIV_008100-t26_1-p1	NCLIV_008100-t26_1-p1	transcript=NCLIV_008100-t26_1 gene=NCLIV_008100 organism=Neospora_caninum_Liverpool gene_product=putative IMPortin-alpha re-exporter transcript_product=putative IMPortin-alpha re-exporter location=FR823383:978164-987177(-) protein_length=1054 sequence_SO=c	1	19	26.3	115.01	1054	0	221.99	0//0	3//0	517780000	88			11017000	184430000	181080000	180360000	682698	1.00887e+06	645967	6.36699e+07	5.66696e+07	6.4577e+07	372276	507126	1.10161e+06	TRUE	FALSE	TRUE	FALSE	TRUE	FALSE	TRUE	FALSE	TRUE	FALSE	TRUE	FALSE	CTR	CTR	CTR	CTR	TRUE	TRUE	-7.89685	-6.6985
NCLIV_008120-t26_1-p1	NCLIV_008120-t26_1-p1	NCLIV_008120-t26_1-p1	transcript=NCLIV_008120-t26_1 gene=NCLIV_008120 organism=Neospora_caninum_Liverpool gene_product=conserved hypothetical protein transcript_product=conserved hypothetical protein location=FR823383:998507-1026568(-) protein_length=7973 sequence_SO=chromosome	1	27	8	837.8	7973	0	103.77	0//0	3//0	263900000	103			797290	89484000	83391000	104740000	2678700	2547000	2379200	2.64645e+07	2.16823e+07	2.94961e+07	1.98545e+06	1.30323e+06	1.33078e+06	TRUE	FALSE	TRUE	TRUE	FALSE	TRUE	TRUE	FALSE	TRUE	TRUE	FALSE	TRUE					TRUE	TRUE	-5.18508	-4.08768
NCLIV_008170-t26_1-p1	NCLIV_008170-t26_1-p1	NCLIV_008170-t26_1-p1	transcript=NCLIV_008170-t26_1 gene=NCLIV_008170 organism=Neospora_caninum_Liverpool gene_product=hypothetical protein transcript_product=hypothetical protein location=FR823383:1075112-1076979(+) protein_length=225 sequence_SO=chromosome SO=protein_coding i	1	15	68.9	25.04	225	0	122.91	0//0	3//0	1011200000	116			84271000	326370000	301580000	306940000	5.7964e+07	51985000	46455000	1.43442e+08	1.354e+08	1.44764e+08	1.68434e+07	1.24481e+07	1.54481e+07	TRUE	FALSE	TRUE	TRUE	FALSE	TRUE	TRUE	FALSE	TRUE	TRUE	FALSE	TRUE					TRUE	TRUE	-2.58457	-3.25388
NCLIV_008210-t26_1-p1	NCLIV_008210-t26_1-p1	NCLIV_008210-t26_1-p1	transcript=NCLIV_008210-t26_1 gene=NCLIV_008210 organism=Neospora_caninum_Liverpool gene_product=putative GNS1/SUR4 family domain-containing protein transcript_product=putative GNS1/SUR4 family domain-containing protein location=FR823383:1119920-1122085(+)	1	10	22.3	77.95	721	0	88.572	0//0	3//0	330930000	55			13237000	124410000	91405000	97034000	13554000	9500500	17481000	7.42816e+07	6.62895e+07	6.81594e+07	7.15778e+06	4.63961e+06	6.19179e+06	TRUE	FALSE	TRUE	TRUE	FALSE	TRUE	TRUE	FALSE	TRUE	TRUE	FALSE	TRUE					TRUE	TRUE	-2.97907	-3.55754
NCLIV_008220-t26_1-p1	NCLIV_008220-t26_1-p1	NCLIV_008220-t26_1-p1	transcript=NCLIV_008220-t26_1 gene=NCLIV_008220 organism=Neospora_caninum_Liverpool gene_product=putative M16 family peptidase transcript_product=putative M16 family peptidase location=FR823383:1126755-1134940(-) protein_length=1282 sequence_SO=chromosome	1	4	6	141.39	1282	0	9.3023	0//0	3//0	39735000	16			611310	8030300	8.6229e+06	6085300	6.4095e+06	8.4058e+06	6613600	7.64402e+06	1.01099e+07	9.12724e+06	3.97353e+06	3.37988e+06	4.10837e+06	TRUE	FALSE	TRUE	TRUE	FALSE	TRUE	TRUE	FALSE	TRUE	TRUE	FALSE	TRUE					TRUE	TRUE	-0.0806409	-1.22541
NCLIV_008230-t26_1-p1	NCLIV_008230-t26_1-p1	NCLIV_008230-t26_1-p1	transcript=NCLIV_008230-t26_1 gene=NCLIV_008230 organism=Neospora_caninum_Liverpool gene_product=delta-aminolevulinic acid dehydratase, related transcript_product=delta-aminolevulinic acid dehydratase, related location=FR823383:1138306-1144066(-) protein_l	1	18	38.3	72.585	669	0	219.82	0//0	3//0	681700000	139			23507000	135390000	149880000	136460000	109510000	122210000	134150000	5.21762e+07	5.94917e+07	7.39071e+07	4.01788e+07	4.90625e+07	4.54618e+07	TRUE	FALSE	TRUE	TRUE	FALSE	TRUE	TRUE	FALSE	TRUE	TRUE	FALSE	TRUE					TRUE	TRUE	-0.208378	-0.452027
NCLIV_008240-t26_1-p1	NCLIV_008240-t26_1-p1	NCLIV_008240-t26_1-p1	transcript=NCLIV_008240-t26_1 gene=NCLIV_008240 organism=Neospora_caninum_Liverpool gene_product=conserved hypothetical protein transcript_product=conserved hypothetical protein location=FR823383:1148835-1151552(-) protein_length=905 sequence_SO=chromosome	1	2	5.5	94.351	905	0	32.293	0//0	3//0	22140000	9			885610	7961200	8626400	7533900	731826	811802	1.16044e+06	5.87013e+06	7.10281e+06	1.0862e+07	841305	428400	327096	TRUE	FALSE	TRUE	FALSE	TRUE	FALSE	TRUE	FALSE	TRUE	FALSE	TRUE	FALSE	CTR	CTR	CTR	CTR	TRUE	TRUE	-3.1839	-3.96916
NCLIV_008255-t26_1-p1	NCLIV_008255-t26_1-p1	NCLIV_008255-t26_1-p1	transcript=NCLIV_008255-t26_1 gene=NCLIV_008255 organism=Neospora_caninum_Liverpool gene_product=hypothetical protein transcript_product=hypothetical protein location=FR823383:1158839-1180468(+) protein_length=2158 sequence_SO=chromosome SO=protein_coding	1	2	1.1	223.55	2158	0.0094611	1.7084	0//0	3//0	7039500	2			91422	459971	446875	428967	727362	2537400	1712700	340249	386866	258526	5.02771e+06	1.88668e+06	1.33483e+06	FALSE	TRUE	FALSE	TRUE	FALSE	FALSE	FALSE	TRUE	FALSE	TRUE	FALSE	TRUE	M		M	M	TRUE	TRUE	1.72129	2.84648
NCLIV_008320-t26_1-p1	NCLIV_008320-t26_1-p1	NCLIV_008320-t26_1-p1	transcript=NCLIV_008320-t26_1 gene=NCLIV_008320 organism=Neospora_caninum_Liverpool gene_product=protein F23B2.12, partially confirmed by transcript evidence, related transcript_product=protein F23B2.12, partially confirmed by transcript evidence, related	1	5	15.9	76.162	684	0	17.479	0//0	3//0	82357000	25			2573700	27062000	20894000	23893000	4071900	6857000	4896600	1.99796e+07	1.52527e+07	2.4035e+07	1.63004e+06	2.24063e+06	1.96414e+06	TRUE	FALSE	TRUE	TRUE	FALSE	TRUE	TRUE	FALSE	TRUE	TRUE	FALSE	TRUE					TRUE	TRUE	-2.20889	-3.33193
NCLIV_008340-t26_1-p1	NCLIV_008340-t26_1-p1	NCLIV_008340-t26_1-p1	transcript=NCLIV_008340-t26_1 gene=NCLIV_008340 organism=Neospora_caninum_Liverpool gene_product=agap004885-PA, related transcript_product=agap004885-PA, related location=FR823383:1269789-1271144(+) protein_length=118 sequence_SO=chromosome SO=protein_codi	1	6	67.8	13.158	118	0	16.963	0//0	3//0	625180000	61			104200000	141600000	137480000	159560000	9.2513e+07	91117000	86015000	1.25926e+08	1.13724e+08	1.14116e+08	5.23353e+07	5.1298e+07	5.29147e+07	TRUE	FALSE	TRUE	TRUE	FALSE	TRUE	TRUE	FALSE	TRUE	TRUE	FALSE	TRUE					TRUE	TRUE	-0.699654	-1.17468
NCLIV_008410-t26_1-p1	NCLIV_008410-t26_1-p1	NCLIV_008410-t26_1-p1	transcript=NCLIV_008410-t26_1 gene=NCLIV_008410 organism=Neospora_caninum_Liverpool gene_product=gamma-aminobutyric acid receptor-associated protein-like 1, related transcript_product=gamma-aminobutyric acid receptor-associated protein-like 1, related loca	1	7	54.8	14.236	124	0	13.511	0//0	3//0	309960000	34			44280000	135370000	76994000	79806000	16447000	9518400	12282000	1.03206e+08	7.64734e+07	8.40802e+07	1.0804e+07	6.34533e+06	7.70648e+06	TRUE	FALSE	TRUE	TRUE	FALSE	TRUE	TRUE	FALSE	TRUE	TRUE	FALSE	TRUE					TRUE	TRUE	-2.91897	-3.43157
NCLIV_008480-t26_1-p1	NCLIV_008480-t26_1-p1	NCLIV_008480-t26_1-p1	transcript=NCLIV_008480-t26_1 gene=NCLIV_008480 organism=Neospora_caninum_Liverpool gene_product=conserved hypothetical protein transcript_product=conserved hypothetical protein location=FR823383:1376079-1381685(+) protein_length=1154 sequence_SO=chromosom	1	2	4.1	117.25	1154	0	6.1961	0//0	3//0	20996000	8			499900	8.2365e+06	7636200	6.3814e+06	747643	891425	691991	8.23419e+06	6.5083e+06	6.42285e+06	499090	323920	611015	TRUE	FALSE	TRUE	FALSE	TRUE	FALSE	TRUE	FALSE	TRUE	FALSE	TRUE	FALSE	CTR	CTR	CTR	CTR	TRUE	TRUE	-3.25511	-3.92225
NCLIV_008660-t26_1-p1	NCLIV_008660-t26_1-p1	NCLIV_008660-t26_1-p1	transcript=NCLIV_008660-t26_1 gene=NCLIV_008660 organism=Neospora_caninum_Liverpool gene_product=putative adenylate and guanylate cyclase catalytic domain-containing protein transcript_product=putative adenylate and guanylate cyclase catalytic domain-conta	1	10	4.6	480.3	4410	0	17.446	0//0	3//0	39837000	22			216500	11854000	12696000	14127000	884069	1.13237e+06	563203	8.8793e+06	6.58649e+06	6.06959e+06	2.63113e+06	487855	504529	TRUE	FALSE	TRUE	FALSE	TRUE	FALSE	TRUE	FALSE	TRUE	FALSE	FALSE	FALSE	CTR	CTR			TRUE	TRUE	-3.96023	-3.03278
NCLIV_008680-t26_1-p1	NCLIV_008680-t26_1-p1	NCLIV_008680-t26_1-p1	transcript=NCLIV_008680-t26_1 gene=NCLIV_008680 organism=Neospora_caninum_Liverpool gene_product=conserved hypothetical protein transcript_product=conserved hypothetical protein location=FR823383:1547094-1552567(-) protein_length=671 sequence_SO=chromosome	1	11	35.2	73.418	671	0	36.236	0//0	3//0	248760000	35			8292000	9.6892e+07	6.3556e+07	6.736e+07	682885	14217000	15155000	8.43446e+07	5.89595e+07	4.75674e+07	760113	4.37125e+06	8.72612e+06	TRUE	FALSE	TRUE	TRUE	FALSE	FALSE	TRUE	FALSE	TRUE	TRUE	FALSE	TRUE					TRUE	TRUE	-3.82037	-4.33137
NCLIV_008700-t26_1-p1	NCLIV_008700-t26_1-p1	NCLIV_008700-t26_1-p1	transcript=NCLIV_008700-t26_1 gene=NCLIV_008700 organism=Neospora_caninum_Liverpool gene_product=protein phosphatase 2C, related transcript_product=protein phosphatase 2C, related location=FR823383:1560327-1565651(-) protein_length=503 sequence_SO=chromoso	1	2	7.2	53.742	503	0.00023202	3.9204	0//0	3//0	27328000	8			1242200	4167800	4.431e+06	5004500	6260400	4181500	6560200	6.04168e+06	7.24544e+06	4.95971e+06	4.0218e+06	2.15587e+06	3.25838e+06	TRUE	FALSE	TRUE	TRUE	FALSE	TRUE	TRUE	FALSE	TRUE	TRUE	FALSE	TRUE					TRUE	TRUE	0.297957	-0.980671
NCLIV_008730-t26_1-p1	NCLIV_008730-t26_1-p1	NCLIV_008730-t26_1-p1	transcript=NCLIV_008730-t26_1 gene=NCLIV_008730 organism=Neospora_caninum_Liverpool gene_product=hypothetical protein transcript_product=hypothetical protein location=FR823383:1581656-1584506(-) protein_length=165 sequence_SO=chromosome SO=protein_coding i	1	7	44.8	17.796	165	0	207.59	0//0	3//0	2375100000	65			263900000	9.196e+08	741510000	7.6622e+08	31216000	19156000	16300000	8.74402e+08	6.8086e+08	6.83892e+08	2.53239e+07	1.28384e+07	1.05972e+07	TRUE	FALSE	TRUE	TRUE	FALSE	TRUE	TRUE	FALSE	TRUE	TRUE	FALSE	TRUE					TRUE	TRUE	-5.23669	-5.61685
NCLIV_008770-t26_1-p1	NCLIV_008770-t26_1-p1	NCLIV_008770-t26_1-p1	transcript=NCLIV_008770-t26_1 gene=NCLIV_008770 organism=Neospora_caninum_Liverpool gene_product=putative WD-40 repeat-containing protein transcript_product=putative WD-40 repeat-containing protein location=FR823383:1606703-1608985(-) protein_length=760 se	1	3	5.8	80.823	760	0.00023458	4.1216	0//0	3//0	14476000	9			516990	4503600	5336800	5.4846e+06	872364	651080	802553	5.34823e+06	4.54384e+06	5.58813e+06	553765	325345	414429	TRUE	FALSE	TRUE	FALSE	TRUE	FALSE	TRUE	FALSE	TRUE	FALSE	TRUE	FALSE	CTR	CTR	CTR	CTR	TRUE	TRUE	-2.72529	-3.60958
NCLIV_008780-t26_1-p1	NCLIV_008780-t26_1-p1	NCLIV_008780-t26_1-p1	transcript=NCLIV_008780-t26_1 gene=NCLIV_008780 organism=Neospora_caninum_Liverpool gene_product=sel1 domain protein repeat-containing protein transcript_product=sel1 domain protein repeat-containing protein location=FR823383:1614521-1625752(+) protein_len	1	6	8.9	127.7	1201	0.00023036	3.7905	0//0	3//0	47411000	12			948210	12092000	18946000	14172000	1.50116e+06	671815	945836	6.47813e+06	1.59712e+07	1.47339e+07	1.02957e+06	3.8661e+06	2.67447e+06	TRUE	FALSE	TRUE	FALSE	TRUE	FALSE	TRUE	FALSE	TRUE	TRUE	FALSE	TRUE	CTR	CTR			TRUE	TRUE	-3.91097	-2.38729
NCLIV_008790-t26_1-p1	NCLIV_008790-t26_1-p1	NCLIV_008790-t26_1-p1	transcript=NCLIV_008790-t26_1 gene=NCLIV_008790 organism=Neospora_caninum_Liverpool gene_product=conserved hypothetical protein transcript_product=conserved hypothetical protein location=FR823383:1628316-1631477(+) protein_length=554 sequence_SO=chromosome	1	3	11	57.723	554	0.00024528	4.806	0//0	3//0	33363000	12			1668200	14140000	12613000	8096100	737106	1.46975e+06	1.04239e+06	1.2746e+07	1.17534e+07	9.19509e+06	460865	490734	674398	TRUE	FALSE	TRUE	FALSE	TRUE	FALSE	TRUE	FALSE	TRUE	FALSE	TRUE	FALSE	CTR	CTR	CTR	CTR	TRUE	TRUE	-3.44013	-4.38025
NCLIV_008800-t26_1-p1	NCLIV_008800-t26_1-p1	NCLIV_008800-t26_1-p1	transcript=NCLIV_008800-t26_1 gene=NCLIV_008800 organism=Neospora_caninum_Liverpool gene_product=hypothetical protein transcript_product=hypothetical protein location=FR823383:1633532-1638061(-) protein_length=619 sequence_SO=chromosome SO=protein_coding i	1	7	22.5	67.214	619	0	23.766	0//0	3//0	62560000	18			2018100	27573000	14189000	12235000	1.30519e+06	600068	707278	1.25562e+07	1.74269e+07	9.2729e+06	3.30816e+06	2.31873e+06	5.41733e+06	TRUE	FALSE	TRUE	FALSE	TRUE	FALSE	TRUE	FALSE	TRUE	TRUE	FALSE	TRUE	CTR	CTR			TRUE	TRUE	-4.35901	-1.86988
NCLIV_008810-t26_1-p1	NCLIV_008810-t26_1-p1	NCLIV_008810-t26_1-p1	transcript=NCLIV_008810-t26_1 gene=NCLIV_008810 organism=Neospora_caninum_Liverpool gene_product=conserved hypothetical protein transcript_product=conserved hypothetical protein location=FR823383:1639483-1642556(+) protein_length=155 sequence_SO=chromosome	1	7	54.8	16.706	155	0	121.44	0//0	3//0	289260000	48			26297000	101480000	8.0853e+07	116260000	936371	3460000	3790100	7.21642e+07	5.78676e+07	7.90513e+07	526865	2.41489e+06	2.30204e+06	TRUE	FALSE	TRUE	TRUE	FALSE	FALSE	TRUE	FALSE	TRUE	TRUE	FALSE	TRUE					TRUE	TRUE	-5.41511	-5.59408
NCLIV_008850-t26_1-p1	NCLIV_008850-t26_1-p1	NCLIV_008850-t26_1-p1	transcript=NCLIV_008850-t26_1 gene=NCLIV_008850 organism=Neospora_caninum_Liverpool gene_product=conserved hypothetical protein transcript_product=conserved hypothetical protein location=FR823383:1667782-1679337(-) protein_length=1981 sequence_SO=chromosom	1	31	23	221.89	1981	0	323.31	0//0	3//0	750180000	169			7501800	283020000	232220000	215860000	32685000	20663000	17295000	5.64913e+07	5.36124e+07	5.7665e+07	8.91666e+06	7.61623e+06	7.84834e+06	TRUE	FALSE	TRUE	TRUE	FALSE	TRUE	TRUE	FALSE	TRUE	TRUE	FALSE	TRUE					TRUE	TRUE	-3.41541	-2.78537
NCLIV_008860-t26_1-p1	NCLIV_008860-t26_1-p1	NCLIV_008860-t26_1-p1	transcript=NCLIV_008860-t26_1 gene=NCLIV_008860 organism=Neospora_caninum_Liverpool gene_product=hypothetical protein transcript_product=hypothetical protein location=FR823383:1681626-1683572(-) protein_length=415 sequence_SO=chromosome SO=protein_coding i	1	3	9.9	45.641	415	0.00024722	4.9736	0//0	3//0	59063000	21			3691500	17454000	12959000	15038000	7679200	5461700	7.241e+06	1.71886e+07	1.26555e+07	1.24307e+07	4.46043e+06	7.17502e+06	4.46538e+06	TRUE	FALSE	TRUE	TRUE	FALSE	TRUE	TRUE	FALSE	TRUE	TRUE	FALSE	TRUE					TRUE	TRUE	-1.1618	-1.41399
NCLIV_008880-t26_1-p1	NCLIV_008880-t26_1-p1	NCLIV_008880-t26_1-p1	transcript=NCLIV_008880-t26_1 gene=NCLIV_008880 organism=Neospora_caninum_Liverpool gene_product=putative ubiquitin transcript_product=putative ubiquitin location=FR823383:1688081-1688314(+) protein_length=77 sequence_SO=chromosome SO=protein_coding is_pse	1	3	39	8.7612	77	0	6.5879	0//0	3//0	93392000	19			31131000	30553000	33174000	35481000	971540	861130	1.19299e+06	3.33079e+07	2.96028e+07	3.22496e+07	403663	552961	424159	TRUE	FALSE	TRUE	FALSE	TRUE	FALSE	TRUE	FALSE	TRUE	FALSE	TRUE	FALSE	CTR	CTR	CTR	CTR	TRUE	TRUE	-5.04566	-6.11917
NCLIV_008890-t26_1-p1	NCLIV_008890-t26_1-p1	NCLIV_008890-t26_1-p1	transcript=NCLIV_008890-t26_1 gene=NCLIV_008890 organism=Neospora_caninum_Liverpool gene_product=putative tim10/DDP zinc finger domain-containing protein transcript_product=putative tim10/DDP zinc finger domain-containing protein location=FR823383:1692134-	1	6	86.8	10.204	91	0	115.86	0//0	3//0	248130000	37			49626000	8.6986e+07	55590000	54237000	23801000	20075000	25085000	7.77989e+07	5.70048e+07	5.62549e+07	1.21737e+07	1.06932e+07	9.63898e+06	TRUE	FALSE	TRUE	TRUE	FALSE	TRUE	TRUE	FALSE	TRUE	TRUE	FALSE	TRUE					TRUE	TRUE	-1.48388	-2.54514
NCLIV_008900-t26_1-p1	NCLIV_008900-t26_1-p1	NCLIV_008900-t26_1-p1	transcript=NCLIV_008900-t26_1 gene=NCLIV_008900 organism=Neospora_caninum_Liverpool gene_product=yali0d05697p, related transcript_product=yali0d05697p, related location=FR823383:1696172-1697420(-) protein_length=51 sequence_SO=chromosome SO=protein_coding	1	2	23.5	6.1534	51	0.00023964	4.4694	0//0	3//0	421650000	26			421650000	170090000	141800000	131280000	1.05184e+06	1.27701e+06	802849	1.62757e+08	1.34056e+08	1.28951e+08	544700	445255	607833	TRUE	FALSE	TRUE	FALSE	TRUE	FALSE	TRUE	FALSE	TRUE	FALSE	TRUE	FALSE	CTR	CTR	CTR	CTR	TRUE	TRUE	-7.16183	-8.06199
NCLIV_008920-t26_1-p1	NCLIV_008920-t26_1-p1	NCLIV_008920-t26_1-p1	transcript=NCLIV_008920-t26_1 gene=NCLIV_008920 organism=Neospora_caninum_Liverpool gene_product=hypothetical protein transcript_product=hypothetical protein location=FR823383:1711202-1712887(+) protein_length=400 sequence_SO=chromosome SO=protein_coding i	1	6	33.8	44.499	400	0	20.791	0//0	3//0	86578000	16			4328900	34700000	32334000	21580000	772648	1.09501e+06	786724	3.67485e+07	2.50411e+07	1.88707e+07	858672	547760	352546	TRUE	FALSE	TRUE	FALSE	TRUE	FALSE	TRUE	FALSE	TRUE	FALSE	TRUE	FALSE	CTR	CTR	CTR	CTR	TRUE	TRUE	-5.05024	-5.55875
NCLIV_008960-t26_1-p1	NCLIV_008960-t26_1-p1	NCLIV_008960-t26_1-p1	transcript=NCLIV_008960-t26_1 gene=NCLIV_008960 organism=Neospora_caninum_Liverpool gene_product=hypothetical protein transcript_product=hypothetical protein location=FR823383:1719704-1722420(+) protein_length=499 sequence_SO=chromosome SO=protein_coding i	1	11	38.7	53.746	499	0	41.314	0//0	3//0	301250000	70			10042000	73899000	70631000	67423000	64641000	21471000	39124000	3.90411e+07	4.68067e+07	4.23481e+07	2.42777e+07	1.17617e+07	1.01804e+07	TRUE	FALSE	TRUE	TRUE	FALSE	TRUE	TRUE	FALSE	TRUE	TRUE	FALSE	TRUE					TRUE	TRUE	-0.898735	-1.57816
NCLIV_008980-t26_1-p1	NCLIV_008980-t26_1-p1	NCLIV_008980-t26_1-p1	transcript=NCLIV_008980-t26_1 gene=NCLIV_008980 organism=Neospora_caninum_Liverpool gene_product=f21m12.37 protein, related transcript_product=f21m12.37 protein, related location=FR823383:1728560-1737842(-) protein_length=1502 sequence_SO=chromosome SO=pro	1	3	5.1	160.87	1502	0	18.545	0//0	3//0	10542000	10			157350	4009300	4316100	3524900	874921	1.02146e+06	522106	2.22787e+06	5.84575e+06	3.7754e+06	286461	423219	849566	TRUE	FALSE	TRUE	FALSE	TRUE	FALSE	TRUE	FALSE	TRUE	FALSE	TRUE	FALSE	CTR	CTR	CTR	CTR	TRUE	TRUE	-2.34346	-2.96633
NCLIV_008990-t26_1-p1	NCLIV_008990-t26_1-p1	NCLIV_008990-t26_1-p1	transcript=NCLIV_008990-t26_1 gene=NCLIV_008990 organism=Neospora_caninum_Liverpool gene_product=unspecified product transcript_product=unspecified product location=FR823383:1739380-1740264(+) protein_length=294 sequence_SO=chromosome SO=protein_coding is_	1	5	15	30.337	294	0	38.152	0//0	3//0	1854800000	53			309130000	386010000	406810000	402640000	319560000	305310000	328690000	3.72975e+08	3.79519e+08	4.22121e+08	2.44262e+08	2.0581e+08	2.221e+08	TRUE	FALSE	TRUE	TRUE	FALSE	TRUE	TRUE	FALSE	TRUE	TRUE	FALSE	TRUE					TRUE	TRUE	-0.326465	-0.806652
NCLIV_009000-t26_1-p1	NCLIV_009000-t26_1-p1	NCLIV_009000-t26_1-p1	transcript=NCLIV_009000-t26_1 gene=NCLIV_009000 organism=Neospora_caninum_Liverpool gene_product=hypothetical protein transcript_product=hypothetical protein location=FR823383:1741046-1748311(-) protein_length=1805 sequence_SO=chromosome SO=protein_coding	1	3	4	195.72	1805	0.00024963	5.2186	0//0	3//0	30886000	13			367690	11296000	10558000	10748000	1.25816e+06	660415	749254	1.14053e+07	1.10311e+07	8.87447e+06	970997	475604	386875	TRUE	FALSE	TRUE	FALSE	TRUE	FALSE	TRUE	FALSE	TRUE	FALSE	TRUE	FALSE	CTR	CTR	CTR	CTR	TRUE	TRUE	-3.66924	-4.20316
NCLIV_009030-t26_1-p1	NCLIV_009030-t26_1-p1	NCLIV_009030-t26_1-p1	transcript=NCLIV_009030-t26_1 gene=NCLIV_009030 organism=Neospora_caninum_Liverpool gene_product=metallophosphoesterase, related transcript_product=metallophosphoesterase, related location=FR823383:1759520-1760542(-) protein_length=340 sequence_SO=chromoso	1	12	53.8	37.027	340	0	103.93	0//0	3//0	622420000	105			29639000	185980000	154890000	161660000	6.0506e+07	47616000	5.6569e+07	8.59353e+07	7.80145e+07	9.80902e+07	2.12983e+07	1.67978e+07	2.1061e+07	TRUE	FALSE	TRUE	TRUE	FALSE	TRUE	TRUE	FALSE	TRUE	TRUE	FALSE	TRUE					TRUE	TRUE	-1.6122	-2.14917
NCLIV_009060-t26_1-p1	NCLIV_009060-t26_1-p1	NCLIV_009060-t26_1-p1	transcript=NCLIV_009060-t26_1 gene=NCLIV_009060 organism=Neospora_caninum_Liverpool gene_product=conserved hypothetical protein transcript_product=conserved hypothetical protein location=FR823383:1771698-1772903(+) protein_length=115 sequence_SO=chromosome	1	2	26.1	13.073	115	0.0052225	1.9782	0//0	3//0	13490000	1			1927200	5695200	581582	6644500	920044	245807	1.25244e+06	7.6137e+06	1.44376e+06	4.36408e+06	426798	462302	401952	TRUE	FALSE	FALSE	FALSE	TRUE	FALSE	TRUE	FALSE	TRUE	FALSE	TRUE	FALSE	CTR		CTR	CTR	TRUE	TRUE	-2.09328	-3.08016
NCLIV_009140-t26_1-p1	NCLIV_009140-t26_1-p1	NCLIV_009140-t26_1-p1	transcript=NCLIV_009140-t26_1 gene=NCLIV_009140 organism=Neospora_caninum_Liverpool gene_product=conserved hypothetical protein transcript_product=conserved hypothetical protein location=FR823383:1823874-1828099(-) protein_length=372 sequence_SO=chromosome	1	8	36.8	40.776	372	0	20.08	0//0	3//0	123090000	47			6154500	4.0798e+07	50252000	43155000	784119	1.11423e+06	608403	2.23194e+07	3.11034e+07	2.76856e+07	523166	625309	317393	TRUE	FALSE	TRUE	FALSE	TRUE	FALSE	TRUE	FALSE	TRUE	FALSE	TRUE	FALSE	CTR	CTR	CTR	CTR	TRUE	TRUE	-5.78157	-5.83265
NCLIV_009150-t26_1-p1	NCLIV_009150-t26_1-p1	NCLIV_009150-t26_1-p1	transcript=NCLIV_009150-t26_1 gene=NCLIV_009150 organism=Neospora_caninum_Liverpool gene_product=putative alpha-galactosidase A transcript_product=putative alpha-galactosidase A location=FR823383:1830336-1837047(+) protein_length=753 sequence_SO=chromosome	1	12	30	82.111	753	0	71.075	0//0	3//0	481560000	92			11745000	84614000	95143000	95494000	110370000	8.2125e+07	9.4242e+07	6.01643e+07	5.68113e+07	6.54795e+07	4.714e+07	3.79458e+07	4.19634e+07	TRUE	FALSE	TRUE	TRUE	FALSE	TRUE	TRUE	FALSE	TRUE	TRUE	FALSE	TRUE					TRUE	TRUE	0.0506879	-0.525367
NCLIV_009170-t26_1-p1	NCLIV_009170-t26_1-p1	NCLIV_009170-t26_1-p1	transcript=NCLIV_009170-t26_1 gene=NCLIV_009170 organism=Neospora_caninum_Liverpool gene_product=proteasome (Prosome, macropain) subunit, beta type, 1, related transcript_product=proteasome (Prosome, macropain) subunit, beta type, 1, related location=FR823	1	6	32.5	21.961	191	0	15.426	0//0	3//0	328310000	30			29846000	103330000	127890000	122490000	690402	989605	1.34185e+06	8.70158e+07	8.22828e+07	8.25042e+07	522673	494556	716793	TRUE	FALSE	TRUE	FALSE	TRUE	FALSE	TRUE	FALSE	TRUE	FALSE	TRUE	FALSE	CTR	CTR	CTR	CTR	TRUE	TRUE	-6.91725	-7.20144
NCLIV_009210-t26_1-p1	NCLIV_009210-t26_1-p1	NCLIV_009210-t26_1-p1	transcript=NCLIV_009210-t26_1 gene=NCLIV_009210 organism=Neospora_caninum_Liverpool gene_product=hypothetical protein transcript_product=hypothetical protein location=FR823383:1875486-1891032(+) protein_length=3773 sequence_SO=chromosome SO=protein_coding	1	39	22.5	380.78	3773	0	177.07	0//0	3//0	1039700000	201			6931600	290100000	298550000	292900000	1.01249e+06	1.75173e+06	1.15791e+06	7.30572e+07	6.94544e+07	7.38556e+07	9.66572e+07	6.21e+07	5.20477e+07	TRUE	FALSE	TRUE	FALSE	TRUE	FALSE	TRUE	FALSE	TRUE	TRUE	FALSE	TRUE	CTR	CTR			TRUE	TRUE	-7.85276	-0.0874991
NCLIV_009260-t26_1-p1	NCLIV_009260-t26_1-p1	NCLIV_009260-t26_1-p1	transcript=NCLIV_009260-t26_1 gene=NCLIV_009260 organism=Neospora_caninum_Liverpool gene_product=conserved hypothetical protein transcript_product=conserved hypothetical protein location=FR823383:1920534-1924379(-) protein_length=1281 sequence_SO=chromosom	1	6	12	130.4	1281	0	8.7561	0//0	3//0	58736000	14			1334900	17312000	17986000	14103000	753220	773423	1.23161e+06	1.55266e+07	1.58889e+07	1.41514e+07	2.27663e+06	5.48938e+06	3.44091e+06	TRUE	FALSE	TRUE	FALSE	TRUE	FALSE	TRUE	FALSE	TRUE	TRUE	FALSE	TRUE	CTR	CTR			TRUE	TRUE	-4.19314	-2.11438
NCLIV_009300-t26_1-p1	NCLIV_009300-t26_1-p1	NCLIV_009300-t26_1-p1	transcript=NCLIV_009300-t26_1 gene=NCLIV_009300 organism=Neospora_caninum_Liverpool gene_product=gk17769, related transcript_product=gk17769, related location=FR823383:1942962-1947150(+) protein_length=619 sequence_SO=chromosome SO=protein_coding is_pseudo	1	25	56.9	67.179	619	0	323.31	0//0	3//0	1882800000	190			67244000	654470000	633250000	638450000	17426000	18459000	11079000	1.95001e+08	1.64266e+08	1.59093e+08	8.1229e+06	8.43883e+06	4.75095e+06	TRUE	FALSE	TRUE	TRUE	FALSE	TRUE	TRUE	FALSE	TRUE	TRUE	FALSE	TRUE					TRUE	TRUE	-5.39336	-4.64457
NCLIV_009390-t26_1-p1	NCLIV_009390-t26_1-p1	NCLIV_009390-t26_1-p1	transcript=NCLIV_009390-t26_1 gene=NCLIV_009390 organism=Neospora_caninum_Liverpool gene_product=putative Cleft lip and palate transmembrane protein 1 transcript_product=putative Cleft lip and palate transmembrane protein 1 location=FR823383:2002556-201039	1	10	21.9	71.934	626	0	28.925	0//0	3//0	459410000	60			16407000	8.3374e+07	110870000	98674000	8.2784e+07	76679000	7.9528e+07	6.85428e+07	8.83426e+07	4.74541e+07	5.59113e+07	5.7624e+07	5.35426e+07	TRUE	FALSE	TRUE	TRUE	FALSE	TRUE	TRUE	FALSE	TRUE	TRUE	FALSE	TRUE					TRUE	TRUE	-0.284473	-0.245383
NCLIV_009420-t26_1-p1	NCLIV_009420-t26_1-p1	NCLIV_009420-t26_1-p1	transcript=NCLIV_009420-t26_1 gene=NCLIV_009420 organism=Neospora_caninum_Liverpool gene_product=putative pyruvate kinase transcript_product=putative pyruvate kinase location=FR823383:2036595-2038850(+) protein_length=536 sequence_SO=chromosome SO=protein_	1	6	25.4	58.585	536	0	13.58	0//0	3//0	48088000	13			1781000	18347000	16085000	15583000	942265	873724	653084	1.63474e+07	1.05094e+07	1.17483e+07	1.15746e+06	883007	514368	TRUE	FALSE	TRUE	FALSE	TRUE	FALSE	TRUE	FALSE	TRUE	FALSE	TRUE	FALSE	CTR	CTR	CTR	CTR	TRUE	TRUE	-4.35407	-3.96888
NCLIV_009440-t26_1-p1	NCLIV_009440-t26_1-p1	NCLIV_009440-t26_1-p1	transcript=NCLIV_009440-t26_1 gene=NCLIV_009440 organism=Neospora_caninum_Liverpool gene_product=unspecified product transcript_product=unspecified product location=FR823383:2044329-2051051(+) protein_length=816 sequence_SO=chromosome SO=protein_coding is_	1	9	17.6	90.253	816	0	98.602	0//0	3//0	757610000	97			24439000	133100000	126400000	142970000	171500000	163180000	160560000	7.2389e+07	6.60951e+07	7.92104e+07	7.13617e+07	6.58699e+07	6.27608e+07	TRUE	FALSE	TRUE	TRUE	FALSE	TRUE	TRUE	FALSE	TRUE	TRUE	FALSE	TRUE					TRUE	TRUE	0.300522	-0.120458
NCLIV_009450-t26_1-p1	NCLIV_009450-t26_1-p1	NCLIV_009450-t26_1-p1	transcript=NCLIV_009450-t26_1 gene=NCLIV_009450 organism=Neospora_caninum_Liverpool gene_product=60s ribosomal protein L17, related transcript_product=60s ribosomal protein L17, related location=FR823383:2053240-2055561(-) protein_length=195 sequence_SO=ch	1	7	41.5	22.353	195	0	323.31	0//0	3//0	5081900000	89			508190000	2060000000	1253900000	1442500000	269220000	228360000	245470000	1.45465e+09	1.36779e+09	1.42839e+09	1.59291e+08	1.18646e+08	1.41916e+08	TRUE	FALSE	TRUE	TRUE	FALSE	TRUE	TRUE	FALSE	TRUE	TRUE	FALSE	TRUE					TRUE	TRUE	-2.64926	-3.34977
NCLIV_009510-t26_1-p1	NCLIV_009510-t26_1-p1	NCLIV_009510-t26_1-p1	transcript=NCLIV_009510-t26_1 gene=NCLIV_009510 organism=Neospora_caninum_Liverpool gene_product=deha2e04510p, related transcript_product=deha2e04510p, related location=FR823383:2129287-2130858(+) protein_length=96 sequence_SO=chromosome SO=protein_coding	1	4	72.9	10.743	96	0	21.127	0//0	3//0	102120000	19			34040000	33605000	38173000	29870000	689319	845848	992419	2.83449e+07	2.92453e+07	3.47471e+07	456392	1.02906e+06	263740	TRUE	FALSE	TRUE	FALSE	TRUE	FALSE	TRUE	FALSE	TRUE	FALSE	TRUE	FALSE	CTR	CTR	CTR	CTR	TRUE	TRUE	-5.33832	-5.94237
NCLIV_009540-t26_1-p1	NCLIV_009540-t26_1-p1	NCLIV_009540-t26_1-p1	transcript=NCLIV_009540-t26_1 gene=NCLIV_009540 organism=Neospora_caninum_Liverpool gene_product=conserved hypothetical protein transcript_product=conserved hypothetical protein location=FR823384:49139-51324(+) protein_length=228 sequence_SO=chromosome SO=	1	6	50	25.651	228	0	17.517	0//0	3//0	74530000	21			4968600	25222000	26768000	28093000	752794	938827	651787	2.02645e+07	1.60465e+07	2.45807e+07	445705	457901	328653	TRUE	FALSE	TRUE	FALSE	TRUE	FALSE	TRUE	FALSE	TRUE	FALSE	TRUE	FALSE	CTR	CTR	CTR	CTR	TRUE	TRUE	-5.10982	-5.62087
NCLIV_009590-t26_1-p1	NCLIV_009590-t26_1-p1	NCLIV_009590-t26_1-p1	transcript=NCLIV_009590-t26_1 gene=NCLIV_009590 organism=Neospora_caninum_Liverpool gene_product=gi20748, related transcript_product=gi20748, related location=FR823384:76247-78343(-) protein_length=405 sequence_SO=chromosome SO=protein_coding is_pseudo=fal	1	5	22	44.098	405	0	10.105	0//0	3//0	67316000	12			3059800	23109000	23105000	26576000	943097	661361	672196	1.42627e+07	2.31544e+07	1.83122e+07	414617	461095	1.02279e+06	TRUE	FALSE	TRUE	FALSE	TRUE	FALSE	TRUE	FALSE	TRUE	FALSE	TRUE	FALSE	CTR	CTR	CTR	CTR	TRUE	TRUE	-5.01554	-4.97221
NCLIV_009630-t26_1-p1	NCLIV_009630-t26_1-p1	NCLIV_009630-t26_1-p1	transcript=NCLIV_009630-t26_1 gene=NCLIV_009630 organism=Neospora_caninum_Liverpool gene_product=putative cyclophilin transcript_product=putative cyclophilin location=FR823384:112334-120674(+) protein_length=773 sequence_SO=chromosome SO=protein_coding is_	1	6	12.2	86.297	773	0	8.4621	0//0	3//0	46885000	20			1233800	15686000	17057000	17485000	985214	848045	567780	1.20176e+07	1.06754e+07	8.86757e+06	534035	247453	599705	TRUE	FALSE	TRUE	FALSE	TRUE	FALSE	TRUE	FALSE	TRUE	FALSE	TRUE	FALSE	CTR	CTR	CTR	CTR	TRUE	TRUE	-4.42254	-4.60309
NCLIV_009640-t26_1-p1	NCLIV_009640-t26_1-p1	NCLIV_009640-t26_1-p1	transcript=NCLIV_009640-t26_1 gene=NCLIV_009640 organism=Neospora_caninum_Liverpool gene_product=putative choline kinase transcript_product=putative choline kinase location=FR823384:123775-128701(+) protein_length=558 sequence_SO=chromosome SO=protein_codi	1	12	29	62.492	558	0	90.965	0//0	3//0	541010000	107			16907000	141800000	136930000	129350000	7.3284e+07	54020000	6.6497e+07	7.78853e+07	7.16086e+07	7.02545e+07	2.87623e+07	2.20572e+07	2.31234e+07	TRUE	FALSE	TRUE	TRUE	FALSE	TRUE	TRUE	FALSE	TRUE	TRUE	FALSE	TRUE					TRUE	TRUE	-1.08469	-1.57976
NCLIV_009670-t26_1-p1	NCLIV_009670-t26_1-p1	NCLIV_009670-t26_1-p1	transcript=NCLIV_009670-t26_1 gene=NCLIV_009670 organism=Neospora_caninum_Liverpool gene_product=cold-shock protein, DNA-binding, related transcript_product=cold-shock protein, DNA-binding, related location=FR823384:146394-147107(+) protein_length=125 sequ	1	9	63.2	13.394	125	0	323.31	0//0	3//0	7919600000	127			1131400000	2727600000	2418900000	2886300000	180900000	127210000	115080000	2.36451e+09	2.2149e+09	2.47003e+09	1.00379e+08	7.14472e+07	6.02466e+07	TRUE	FALSE	TRUE	TRUE	FALSE	TRUE	TRUE	FALSE	TRUE	TRUE	FALSE	TRUE					TRUE	TRUE	-4.27065	-4.95658
NCLIV_009700-t26_1-p1	NCLIV_009700-t26_1-p1	NCLIV_009700-t26_1-p1	transcript=NCLIV_009700-t26_1 gene=NCLIV_009700 organism=Neospora_caninum_Liverpool gene_product=elongation factor 1-alpha, related transcript_product=elongation factor 1-alpha, related location=FR823384:180626-186407(+) protein_length=587 sequence_SO=chro	1	22	53.3	63.79	587	0	273.52	0//0	3//0	1697700000	145			65297000	5.9607e+08	5.7135e+08	534110000	39444000	26528000	33723000	2.36571e+08	1.75025e+08	1.94715e+08	1.99816e+07	1.0487e+07	1.54721e+07	TRUE	FALSE	TRUE	TRUE	FALSE	TRUE	TRUE	FALSE	TRUE	TRUE	FALSE	TRUE					TRUE	TRUE	-4.11057	-3.76001
NCLIV_009780-t26_1-p1	NCLIV_009780-t26_1-p1	NCLIV_009780-t26_1-p1	transcript=NCLIV_009780-t26_1 gene=NCLIV_009780 organism=Neospora_caninum_Liverpool gene_product=beta-lactamase domain protein (Precursor) transcript_product=beta-lactamase domain protein (Precursor) location=FR823384:234507-238360(-) protein_length=1133 s	1	11	18.5	124.98	1133	0	34.871	0//0	3//0	291540000	83			5300700	66539000	67675000	6.7592e+07	50898000	43518000	35098000	2.81653e+07	4.14738e+07	3.24775e+07	2.4217e+07	1.87431e+07	1.90901e+07	TRUE	FALSE	TRUE	TRUE	FALSE	TRUE	TRUE	FALSE	TRUE	TRUE	FALSE	TRUE					TRUE	TRUE	-0.656355	-0.710119
NCLIV_009790-t26_1-p1	NCLIV_009790-t26_1-p1	NCLIV_009790-t26_1-p1	transcript=NCLIV_009790-t26_1 gene=NCLIV_009790 organism=Neospora_caninum_Liverpool gene_product=putative Rab 11b transcript_product=putative Rab 11b location=FR823384:242239-243608(+) protein_length=272 sequence_SO=chromosome SO=protein_coding is_pseudo=f	1	6	34.6	29.68	272	0	10.37	0//0	3//0	171150000	34			10068000	4.6692e+07	35474000	33893000	32241000	24188000	17259000	4.50178e+07	3.25727e+07	2.98034e+07	1.58772e+07	1.11219e+07	8.19462e+06	TRUE	FALSE	TRUE	TRUE	FALSE	TRUE	TRUE	FALSE	TRUE	TRUE	FALSE	TRUE					TRUE	TRUE	-0.686796	-1.63884
NCLIV_009810-t26_1-p1	NCLIV_009810-t26_1-p1	NCLIV_009810-t26_1-p1	transcript=NCLIV_009810-t26_1 gene=NCLIV_009810 organism=Neospora_caninum_Liverpool gene_product=hypothetical protein transcript_product=hypothetical protein location=FR823384:250157-262414(-) protein_length=2039 sequence_SO=chromosome SO=protein_coding is	1	3	1.7	223.93	2039	0.00022696	3.504	0//0	3//0	30247000	12			387780	8.1769e+06	8.1893e+06	8.0015e+06	6033700	838322	614234	9.2236e+06	1.32947e+07	7.33651e+06	1.43156e+06	657128	875421	TRUE	FALSE	TRUE	FALSE	FALSE	FALSE	TRUE	FALSE	TRUE	TRUE	FALSE	TRUE					TRUE	TRUE	-2.47669	-3.36444
NCLIV_009840-t26_1-p1	NCLIV_009840-t26_1-p1	NCLIV_009840-t26_1-p1	transcript=NCLIV_009840-t26_1 gene=NCLIV_009840 organism=Neospora_caninum_Liverpool gene_product=putative cell cycle control protein transcript_product=putative cell cycle control protein location=FR823384:284932-292379(+) protein_length=1084 sequence_SO=c	1	3	4.2	124.72	1084	0	6.3682	0//0	3//0	30688000	10			639330	12368000	9646500	9074700	1.46777e+06	875085	585754	1.58999e+07	8.81767e+06	5.03483e+06	265863	559124	524863	TRUE	FALSE	TRUE	FALSE	TRUE	FALSE	TRUE	FALSE	TRUE	FALSE	TRUE	FALSE	CTR	CTR	CTR	CTR	TRUE	TRUE	-3.49697	-4.38109
NCLIV_009850-t26_1-p1	NCLIV_009850-t26_1-p1	NCLIV_009850-t26_1-p1	transcript=NCLIV_009850-t26_1 gene=NCLIV_009850 organism=Neospora_caninum_Liverpool gene_product=snf2 family N-terminal domain-containing protein, related transcript_product=snf2 family N-terminal domain-containing protein, related location=FR823384:295195	1	13	15.5	181.38	1630	0	21.635	0//0	3//0	157090000	50			2040100	50367000	60121000	5.222e+07	4268500	2489500	821992	2.6664e+07	2.56458e+07	2.75424e+07	2.79621e+06	848945	1.48452e+06	TRUE	FALSE	TRUE	TRUE	FALSE	FALSE	TRUE	FALSE	TRUE	TRUE	FALSE	TRUE					TRUE	TRUE	-4.71465	-4.12795
NCLIV_010010-t26_1-p1	NCLIV_010010-t26_1-p1	NCLIV_010010-t26_1-p1	transcript=NCLIV_010010-t26_1 gene=NCLIV_010010 organism=Neospora_caninum_Liverpool gene_product=het-R, related transcript_product=het-R, related location=FR823384:376805-380585(-) protein_length=515 sequence_SO=chromosome SO=protein_coding is_pseudo=false	1	27	68.3	56.092	515	0	323.31	0//0	3//0	2717200000	218			113220000	806000000	8.1715e+08	761340000	191630000	191190000	179170000	2.86178e+08	2.71259e+08	2.79254e+08	4.82416e+07	4.3111e+07	3.98593e+07	TRUE	FALSE	TRUE	TRUE	FALSE	TRUE	TRUE	FALSE	TRUE	TRUE	FALSE	TRUE					TRUE	TRUE	-2.08509	-2.6769
NCLIV_010020-t26_1-p1	NCLIV_010020-t26_1-p1	NCLIV_010020-t26_1-p1	transcript=NCLIV_010020-t26_1 gene=NCLIV_010020 organism=Neospora_caninum_Liverpool gene_product=ubiquinol-cytochrome c reductase iron-sulfur subunit, related transcript_product=ubiquinol-cytochrome c reductase iron-sulfur subunit, related location=FR82338	1	12	49.5	42.948	382	0	323.31	0//0	3//0	2544700000	201			121180000	543980000	521100000	528460000	4.6318e+08	417660000	447950000	2.40962e+08	2.5393e+08	2.46951e+08	1.73205e+08	1.42343e+08	1.49797e+08	TRUE	FALSE	TRUE	TRUE	FALSE	TRUE	TRUE	FALSE	TRUE	TRUE	FALSE	TRUE					TRUE	TRUE	-0.263223	-0.677535
NCLIV_010030-t26_1-p1	NCLIV_010030-t26_1-p1	NCLIV_010030-t26_1-p1	transcript=NCLIV_010030-t26_1 gene=NCLIV_010030 organism=Neospora_caninum_Liverpool gene_product=Bradyzoite surface protein BSR4 transcript_product=Bradyzoite surface protein BSR4 location=FR823384:392666-393907(+) protein_length=413 sequence_SO=chromosome	1	4	21.1	43.499	413	0	7.5568	0//0	3//0	18967000	9			948350	363871	562750	452007	8.6502e+06	8.3036e+06	8.5443e+06	486939	763621	376175	9.72379e+06	8.8978e+06	2.86396e+06	FALSE	TRUE	FALSE	TRUE	FALSE	TRUE	FALSE	TRUE	FALSE	TRUE	FALSE	TRUE	M	M	M	M	TRUE	TRUE	4.23165	3.59692
NCLIV_010050-t26_1-p1	NCLIV_010050-t26_1-p1	NCLIV_010050-t26_1-p1	transcript=NCLIV_010050-t26_1 gene=NCLIV_010050 organism=Neospora_caninum_Liverpool gene_product=srs domain-containing protein transcript_product=srs domain-containing protein location=FR823384:400662-402041(-) protein_length=459 sequence_SO=chromosome SO=	1	3	12.9	49.433	459	0	8.7874	0//0	3//0	44589000	11			2026800	607177	586324	254742	19149000	19100000	18635000	331461	365123	501937	1.3468e+07	1.63034e+07	1.31099e+07	FALSE	TRUE	FALSE	TRUE	FALSE	TRUE	FALSE	TRUE	FALSE	TRUE	FALSE	TRUE	M	M	M	M	TRUE	TRUE	5.39919	5.1774
NCLIV_010090-t26_1-p1	NCLIV_010090-t26_1-p1	NCLIV_010090-t26_1-p1	transcript=NCLIV_010090-t26_1 gene=NCLIV_010090 organism=Neospora_caninum_Liverpool gene_product=conserved hypothetical protein transcript_product=conserved hypothetical protein location=FR823384:416528-422694(+) protein_length=1707 sequence_SO=chromosome	1	2	2.6	182.06	1707	0.00024438	4.7665	0//0	3//0	15928000	11			199110	4373100	3684600	3296900	1702500	1736200	2036700	5.52256e+06	4.76451e+06	4.16383e+06	461280	639476	442180	TRUE	FALSE	TRUE	TRUE	FALSE	TRUE	TRUE	FALSE	TRUE	TRUE	FALSE	TRUE					TRUE	TRUE	-1.04715	-3.23806
NCLIV_010110-t26_1-p1	NCLIV_010110-t26_1-p1	NCLIV_010110-t26_1-p1	transcript=NCLIV_010110-t26_1 gene=NCLIV_010110 organism=Neospora_caninum_Liverpool gene_product=hypothetical protein transcript_product=hypothetical protein location=FR823384:434977-436429(-) protein_length=89 sequence_SO=chromosome SO=protein_coding is_p	1	9	78.7	10.465	89	0	290.32	0//0	3//0	1658100000	123			414520000	375300000	369120000	377850000	293090000	216170000	269440000	2.3914e+08	2.13257e+08	2.29265e+08	1.26975e+08	9.84637e+07	1.24672e+08	TRUE	FALSE	TRUE	TRUE	FALSE	TRUE	TRUE	FALSE	TRUE	TRUE	FALSE	TRUE					TRUE	TRUE	-0.538825	-0.96904
NCLIV_010120-t26_1-p1	NCLIV_010120-t26_1-p1	NCLIV_010120-t26_1-p1	transcript=NCLIV_010120-t26_1 gene=NCLIV_010120 organism=Neospora_caninum_Liverpool gene_product=conserved hypothetical protein transcript_product=conserved hypothetical protein location=FR823384:438841-439779(-) protein_length=87 sequence_SO=chromosome SO	1	2	28.7	10.414	87	0.00022978	3.7287	0//0	3//0	88126000	15			17625000	31087000	29859000	33045000	868845	837220	1.20372e+06	3.08245e+07	2.86058e+07	3.05325e+07	626557	412055	764767	TRUE	FALSE	TRUE	FALSE	TRUE	FALSE	TRUE	FALSE	TRUE	FALSE	TRUE	FALSE	CTR	CTR	CTR	CTR	TRUE	TRUE	-5.03211	-5.68567
NCLIV_010130-t26_1-p1	NCLIV_010130-t26_1-p1	NCLIV_010130-t26_1-p1	transcript=NCLIV_010130-t26_1 gene=NCLIV_010130 organism=Neospora_caninum_Liverpool gene_product=helicase, DEAD/DEAH family protein, related transcript_product=helicase, DEAD/DEAH family protein, related location=FR823384:441099-442325(+) protein_length=17	1	4	36.9	20.256	179	0	5.7421	0//0	3//0	53483000	14			4456900	16402000	17081000	11632000	4864300	4998200	4255800	1.32791e+07	1.50095e+07	1.84167e+07	1.93544e+06	2.14789e+06	891462	TRUE	FALSE	TRUE	TRUE	FALSE	TRUE	TRUE	FALSE	TRUE	TRUE	FALSE	TRUE					TRUE	TRUE	-1.65903	-3.31734
NCLIV_010140-t26_1-p1	NCLIV_010140-t26_1-p1	NCLIV_010140-t26_1-p1	transcript=NCLIV_010140-t26_1 gene=NCLIV_010140 organism=Neospora_caninum_Liverpool gene_product=putative proliferating cell nuclear antigen transcript_product=putative proliferating cell nuclear antigen location=FR823384:444831-446971(-) protein_length=26	1	5	36.7	29.856	267	0	23.007	0//0	3//0	109300000	23			9108500	34784000	43875000	40087000	875286	1.23451e+06	593773	2.7178e+07	3.51529e+07	3.34331e+07	406952	433154	482166	TRUE	FALSE	TRUE	FALSE	TRUE	FALSE	TRUE	FALSE	TRUE	FALSE	TRUE	FALSE	CTR	CTR	CTR	CTR	TRUE	TRUE	-5.51366	-6.17322
NCLIV_010150-t26_1-p1	NCLIV_010150-t26_1-p1	NCLIV_010150-t26_1-p1	transcript=NCLIV_010150-t26_1 gene=NCLIV_010150 organism=Neospora_caninum_Liverpool gene_product=putative RNA recognition motif-containing protein transcript_product=putative RNA recognition motif-containing protein location=FR823384:456398-462317(+) prote	1	13	18.7	128.82	1240	0	49.009	0//0	3//0	273680000	69			5163800	94474000	97958000	95354000	4679600	745211	3417700	4.38164e+07	4.54245e+07	3.79507e+07	3.15977e+06	1.03556e+06	1.47843e+06	TRUE	FALSE	TRUE	TRUE	FALSE	FALSE	TRUE	FALSE	TRUE	TRUE	FALSE	TRUE					TRUE	TRUE	-5.39201	-4.64352
NCLIV_010170-t26_1-p1	NCLIV_010170-t26_1-p1	NCLIV_010170-t26_1-p1	transcript=NCLIV_010170-t26_1 gene=NCLIV_010170 organism=Neospora_caninum_Liverpool gene_product=conserved hypothetical protein transcript_product=conserved hypothetical protein location=FR823384:482630-490266(+) protein_length=1783 sequence_SO=chromosome	1	20	22.8	180.87	1783	0	37.398	0//0	3//0	266380000	67			3505000	92125000	94609000	102880000	1.17607e+06	586426	802606	3.21534e+07	3.49181e+07	3.50675e+07	311713	372604	410144	TRUE	FALSE	TRUE	FALSE	TRUE	FALSE	TRUE	FALSE	TRUE	FALSE	TRUE	FALSE	CTR	CTR	CTR	CTR	TRUE	TRUE	-6.87583	-6.55222
NCLIV_010200-t26_1-p1	NCLIV_010200-t26_1-p1	NCLIV_010200-t26_1-p1	transcript=NCLIV_010200-t26_1 gene=NCLIV_010200 organism=Neospora_caninum_Liverpool gene_product=hypothetical protein transcript_product=hypothetical protein location=FR823384:506645-509689(+) protein_length=311 sequence_SO=chromosome SO=protein_coding is_	1	19	59.5	35.334	311	0	323.31	0//0	3//0	8059100000	284			575650000	2468800000	2535100000	2631300000	180460000	147650000	143660000	1.07432e+09	1.14008e+09	1.09674e+09	4.46252e+07	3.20259e+07	3.89035e+07	TRUE	FALSE	TRUE	TRUE	FALSE	TRUE	TRUE	FALSE	TRUE	TRUE	FALSE	TRUE					TRUE	TRUE	-4.02363	-4.85345
NCLIV_010210-t26_1-p1	NCLIV_010210-t26_1-p1	NCLIV_010210-t26_1-p1	transcript=NCLIV_010210-t26_1 gene=NCLIV_010210 organism=Neospora_caninum_Liverpool gene_product=putative rar1 transcript_product=putative rar1 location=FR823384:517351-520722(-) protein_length=206 sequence_SO=chromosome SO=protein_coding is_pseudo=false	1	4	30.1	23.131	206	0	13.5	0//0	3//0	74876000	17			6239700	29598000	23724000	24919000	862884	710820	793333	2.88703e+07	2.011e+07	2.52188e+07	922045	401207	493302	TRUE	FALSE	TRUE	FALSE	TRUE	FALSE	TRUE	FALSE	TRUE	FALSE	TRUE	FALSE	CTR	CTR	CTR	CTR	TRUE	TRUE	-5.04469	-5.43063
NCLIV_010220-t26_1-p1	NCLIV_010220-t26_1-p1	NCLIV_010220-t26_1-p1	transcript=NCLIV_010220-t26_1 gene=NCLIV_010220 organism=Neospora_caninum_Liverpool gene_product=conserved hypothetical protein transcript_product=conserved hypothetical protein location=FR823384:525518-527905(+) protein_length=795 sequence_SO=chromosome S	1	3	8.3	86.222	795	0	9.3574	0//0	3//0	54269000	8			1550500	15548000	19618000	23316000	581799	808325	849501	1.71376e+07	2.08794e+07	1.7857e+07	669898	773914	808761	TRUE	FALSE	TRUE	FALSE	TRUE	FALSE	TRUE	FALSE	TRUE	FALSE	TRUE	FALSE	CTR	CTR	CTR	CTR	TRUE	TRUE	-4.70657	-4.63183
NCLIV_010230-t26_1-p1	NCLIV_010230-t26_1-p1	NCLIV_010230-t26_1-p1	transcript=NCLIV_010230-t26_1 gene=NCLIV_010230 organism=Neospora_caninum_Liverpool gene_product=hypothetical protein transcript_product=hypothetical protein location=FR823384:531348-533171(-) protein_length=607 sequence_SO=chromosome SO=protein_coding is_	1	8	26.4	64.741	607	0	104.08	0//0	3//0	518370000	67			30493000	133810000	131900000	116630000	7.322e+07	69985000	5.9212e+07	8.85206e+07	1.01168e+08	1.05013e+08	3.31176e+07	3.8918e+07	2.71258e+07	TRUE	FALSE	TRUE	TRUE	FALSE	TRUE	TRUE	FALSE	TRUE	TRUE	FALSE	TRUE					TRUE	TRUE	-0.920727	-1.58316
NCLIV_010240-t26_1-p1	NCLIV_010240-t26_1-p1	NCLIV_010240-t26_1-p1	transcript=NCLIV_010240-t26_1 gene=NCLIV_010240 organism=Neospora_caninum_Liverpool gene_product=conserved hypothetical protein transcript_product=conserved hypothetical protein location=FR823384:540857-548769(-) protein_length=964 sequence_SO=chromosome S	1	11	26.1	96.92	964	0	34.055	0//0	3//0	256880000	48			8562500	8.0233e+07	9.7085e+07	98907000	1.05541e+06	1.38949e+06	742208	4.33952e+07	5.30875e+07	5.0614e+07	1.29636e+06	453957	434941	TRUE	FALSE	TRUE	FALSE	TRUE	FALSE	TRUE	FALSE	TRUE	FALSE	TRUE	FALSE	CTR	CTR	CTR	CTR	TRUE	TRUE	-6.47768	-6.26575
NCLIV_010320-t26_1-p1	NCLIV_010320-t26_1-p1	NCLIV_010320-t26_1-p1	transcript=NCLIV_010320-t26_1 gene=NCLIV_010320 organism=Neospora_caninum_Liverpool gene_product=putative dihydrolipoamide branched chain transacylase, E2 subunit transcript_product=putative dihydrolipoamide branched chain transacylase, E2 subunit location	1	18	39.2	69.442	656	0	323.31	0//0	3//0	4973000000	257			155410000	1146000000	950210000	9.3704e+08	861900000	760210000	8.4857e+08	5.31741e+08	3.94777e+08	3.77837e+08	2.46944e+08	2.04067e+08	2.64126e+08	TRUE	FALSE	TRUE	TRUE	FALSE	TRUE	TRUE	FALSE	TRUE	TRUE	FALSE	TRUE					TRUE	TRUE	-0.29198	-0.858358
NCLIV_010330-t26_1-p1	NCLIV_010330-t26_1-p1	NCLIV_010330-t26_1-p1	transcript=NCLIV_010330-t26_1 gene=NCLIV_010330 organism=Neospora_caninum_Liverpool gene_product=conserved hypothetical protein transcript_product=conserved hypothetical protein location=FR823384:618685-624085(-) protein_length=487 sequence_SO=chromosome S	1	6	22.8	51.885	487	0	9.4185	0//0	3//0	65950000	27			2747900	24492000	25899000	20721000	777302	789929	1.05845e+06	1.74431e+07	2.0701e+07	1.42521e+07	413111	654779	464966	TRUE	FALSE	TRUE	FALSE	TRUE	FALSE	TRUE	FALSE	TRUE	FALSE	TRUE	FALSE	CTR	CTR	CTR	CTR	TRUE	TRUE	-4.76793	-5.10681
NCLIV_010370-t26_1-p1	NCLIV_010370-t26_1-p1	NCLIV_010370-t26_1-p1	transcript=NCLIV_010370-t26_1 gene=NCLIV_010370 organism=Neospora_caninum_Liverpool gene_product=ubiquitin carrier protein, related transcript_product=ubiquitin carrier protein, related location=FR823384:659938-661781(-) protein_length=147 sequence_SO=chro	1	3	38.1	16.625	147	0	210.46	0//0	3//0	1112100000	34			278030000	334080000	351110000	367960000	44525000	65166000	28417000	3.63238e+08	3.2328e+08	3.77821e+08	2.13651e+07	3.15255e+07	1.52843e+07	TRUE	FALSE	TRUE	TRUE	FALSE	TRUE	TRUE	FALSE	TRUE	TRUE	FALSE	TRUE					TRUE	TRUE	-3.01065	-4.02445
NCLIV_010380-t26_1-p1	NCLIV_010380-t26_1-p1	NCLIV_010380-t26_1-p1	transcript=NCLIV_010380-t26_1 gene=NCLIV_010380 organism=Neospora_caninum_Liverpool gene_product=DNA polymerase, related transcript_product=DNA polymerase, related location=FR823384:666536-687927(-) protein_length=2896 sequence_SO=chromosome SO=protein_cod	1	3	2	326.43	2896	0.004616	2.0458	0//0	3//0	42597000	5			308680	426574	700885	433447	15368000	17457000	17982000	4.52181e+06	477968	383701	1.4673e+07	1.14688e+07	1.07719e+07	FALSE	TRUE	FALSE	TRUE	FALSE	TRUE	FALSE	FALSE	FALSE	TRUE	FALSE	TRUE	M	M			TRUE	TRUE	5.06134	3.698
NCLIV_010390-t26_1-p1	NCLIV_010390-t26_1-p1	NCLIV_010390-t26_1-p1	transcript=NCLIV_010390-t26_1 gene=NCLIV_010390 organism=Neospora_caninum_Liverpool gene_product=novel protein (Zgc:77804), related transcript_product=novel protein (Zgc:77804), related location=FR823384:690514-692519(+) protein_length=460 sequence_SO=chro	1	11	35.4	49.478	460	0	216.6	0//0	3//0	527500000	64			31030000	147720000	158020000	197840000	29982000	28142000	18186000	1.04624e+08	1.08424e+08	1.30171e+08	1.46571e+07	1.16993e+07	9.22881e+06	TRUE	FALSE	TRUE	TRUE	FALSE	TRUE	TRUE	FALSE	TRUE	TRUE	FALSE	TRUE					TRUE	TRUE	-2.74448	-3.28862
NCLIV_010410-t26_1-p1	NCLIV_010410-t26_1-p1	NCLIV_010410-t26_1-p1	transcript=NCLIV_010410-t26_1 gene=NCLIV_010410 organism=Neospora_caninum_Liverpool gene_product=conserved hypothetical protein transcript_product=conserved hypothetical protein location=FR823384:702618-703811(-) protein_length=149 sequence_SO=chromosome S	1	7	58.4	16.888	149	0	17.299	0//0	3//0	308860000	48			38607000	87096000	85329000	7.7279e+07	32081000	23206000	30121000	6.82871e+07	6.47216e+07	6.38635e+07	1.50097e+07	7.39552e+06	1.362e+07	TRUE	FALSE	TRUE	TRUE	FALSE	TRUE	TRUE	FALSE	TRUE	TRUE	FALSE	TRUE					TRUE	TRUE	-1.55958	-2.51484
NCLIV_010420-t26_1-p1	NCLIV_010420-t26_1-p1	NCLIV_010420-t26_1-p1	transcript=NCLIV_010420-t26_1 gene=NCLIV_010420 organism=Neospora_caninum_Liverpool gene_product=conserved hypothetical protein transcript_product=conserved hypothetical protein location=FR823384:706232-711664(-) protein_length=1125 sequence_SO=chromosome	1	2	2.8	121.31	1125	0.00024624	4.8977	0//0	3//0	15384000	14			313960	4488800	6435100	5.7e+06	760580	1.07434e+06	610404	4.65616e+06	5.89367e+06	5.3529e+06	658617	506047	421504	TRUE	FALSE	TRUE	FALSE	TRUE	FALSE	TRUE	FALSE	TRUE	FALSE	TRUE	FALSE	CTR	CTR	CTR	CTR	TRUE	TRUE	-2.78893	-3.34338
NCLIV_010430-t26_1-p1	NCLIV_010430-t26_1-p1	NCLIV_010430-t26_1-p1	transcript=NCLIV_010430-t26_1 gene=NCLIV_010430 organism=Neospora_caninum_Liverpool gene_product=putative kinesin motor domain-containing protein transcript_product=putative kinesin motor domain-containing protein location=FR823384:715096-722338(+) protein	1	4	5.8	145.81	1362	0.00023337	4.0198	0//0	3//0	6988000	5			102760	2343300	1998900	2619500	758989	1.20867e+06	864050	3.80623e+06	1.82127e+06	2.10905e+06	311297	564663	1.03795e+06	TRUE	FALSE	TRUE	FALSE	TRUE	FALSE	TRUE	FALSE	TRUE	FALSE	TRUE	FALSE	CTR	CTR	CTR	CTR	TRUE	TRUE	-1.31743	-2.10811
NCLIV_010520-t26_1-p1	NCLIV_010520-t26_1-p1	NCLIV_010520-t26_1-p1	transcript=NCLIV_010520-t26_1 gene=NCLIV_010520 organism=Neospora_caninum_Liverpool gene_product=conserved hypothetical protein transcript_product=conserved hypothetical protein location=FR823384:759913-764859(+) protein_length=910 sequence_SO=chromosome S	1	8	12.6	100.97	910	0	12.1	0//0	3//0	137330000	41			2543100	27502000	26099000	20265000	30082000	27182000	30886000	1.66505e+07	2.15529e+07	1.59495e+07	1.9765e+07	1.57957e+07	1.57232e+07	TRUE	FALSE	TRUE	TRUE	FALSE	TRUE	TRUE	FALSE	TRUE	TRUE	FALSE	TRUE					TRUE	TRUE	0.265328	-0.073861
NCLIV_010540-t26_1-p1	NCLIV_010540-t26_1-p1	NCLIV_010540-t26_1-p1	transcript=NCLIV_010540-t26_1 gene=NCLIV_010540 organism=Neospora_caninum_Liverpool gene_product=conserved hypothetical protein transcript_product=conserved hypothetical protein location=FR823384:771625-779172(+) protein_length=965 sequence_SO=chromosome S	1	2	5.1	105.22	965	0	6.6263	0//0	3//0	19309000	4			470950	9.8469e+06	668625	9851500	874684	691592	512350	9.98358e+06	2.63592e+06	8.91546e+06	569167	438554	442770	TRUE	FALSE	FALSE	FALSE	TRUE	FALSE	TRUE	FALSE	TRUE	FALSE	TRUE	FALSE	CTR		CTR	CTR	TRUE	TRUE	-2.56975	-3.68393
NCLIV_010590-t26_1-p1	NCLIV_010590-t26_1-p1	NCLIV_010590-t26_1-p1	transcript=NCLIV_010590-t26_1 gene=NCLIV_010590 organism=Neospora_caninum_Liverpool gene_product=putative WD-40 repeat protein transcript_product=putative WD-40 repeat protein location=FR823384:841122-847080(+) protein_length=568 sequence_SO=chromosome SO=	1	9	27.6	60.752	568	0	19.153	0//0	3//0	82338000	26			2656100	32420000	27241000	29338000	1.32849e+06	1.61044e+06	669740	1.81386e+07	2.07465e+07	2.18489e+07	881009	337019	897226	TRUE	FALSE	TRUE	FALSE	TRUE	FALSE	TRUE	FALSE	TRUE	FALSE	TRUE	FALSE	CTR	CTR	CTR	CTR	TRUE	TRUE	-4.7141	-4.9712
NCLIV_010600-t26_1-p1	NCLIV_010600-t26_1-p1	NCLIV_010600-t26_1-p1	transcript=NCLIV_010600-t26_1 gene=NCLIV_010600 organism=Neospora_caninum_Liverpool gene_product=putative microneme protein MIC3 transcript_product=putative microneme protein MIC3 location=FR823384:849239-850327(+) protein_length=362 sequence_SO=chromosome	1	19	57.2	38.113	362	0	323.31	0//0	3//0	42090000000	580			2215300000	14963000000	8758600000	10025000000	3977800000	3350700000	3660500000	6.35936e+09	7.00713e+09	7.93819e+09	2.02202e+09	1.69345e+09	2.02428e+09	TRUE	FALSE	TRUE	TRUE	FALSE	TRUE	TRUE	FALSE	TRUE	TRUE	FALSE	TRUE					TRUE	TRUE	-1.58369	-1.89112
NCLIV_010630-t26_1-p1	NCLIV_010630-t26_1-p1	NCLIV_010630-t26_1-p1	transcript=NCLIV_010630-t26_1 gene=NCLIV_010630 organism=Neospora_caninum_Liverpool gene_product=cDNA FLJ53078, highly similar to Splicing factor transcript_product=cDNA FLJ53078, highly similar to Splicing factor location=FR823384:867006-872168(+) protein	1	4	15.2	52.373	448	0	109.09	0//0	3//0	310740000	32			19421000	109310000	124800000	106360000	1.19989e+06	493358	1.05198e+06	6.94367e+07	1.262e+08	1.02799e+08	595849	494294	305942	TRUE	FALSE	TRUE	FALSE	TRUE	FALSE	TRUE	FALSE	TRUE	FALSE	FALSE	FALSE	CTR	CTR			TRUE	TRUE	-7.05062	-7.75103
NCLIV_010650-t26_1-p1	NCLIV_010650-t26_1-p1	NCLIV_010650-t26_1-p1	transcript=NCLIV_010650-t26_1 gene=NCLIV_010650 organism=Neospora_caninum_Liverpool gene_product=conserved hypothetical protein transcript_product=conserved hypothetical protein location=FR823384:885293-886770(-) protein_length=298 sequence_SO=chromosome S	1	10	64.8	31.082	298	0	24.614	0//0	3//0	289280000	61			19285000	7.6514e+07	8.6092e+07	61167000	23083000	28369000	29745000	5.03604e+07	4.94752e+07	4.2694e+07	9.67617e+06	9.69225e+06	1.10311e+07	TRUE	FALSE	TRUE	TRUE	FALSE	TRUE	TRUE	FALSE	TRUE	TRUE	FALSE	TRUE					TRUE	TRUE	-1.45685	-2.22802
NCLIV_010720-t26_1-p1	NCLIV_010720-t26_1-p1	NCLIV_010720-t26_1-p1	transcript=NCLIV_010720-t26_1 gene=NCLIV_010720 organism=Neospora_caninum_Liverpool gene_product=srs domain-containing protein transcript_product=srs domain-containing protein location=FR823384:945730-947484(+) protein_length=406 sequence_SO=chromosome SO=	1	4	47.5	41.957	406	0	147.75	0//0	3//0	4153600000	108			259600000	697580000	802460000	6.5908e+08	9.7403e+08	869890000	8.2509e+08	7.45821e+08	7.01932e+08	5.36252e+08	6.79808e+08	6.66953e+08	6.80994e+08	TRUE	FALSE	TRUE	TRUE	FALSE	TRUE	TRUE	FALSE	TRUE	TRUE	FALSE	TRUE					TRUE	TRUE	0.30737	0.0457607
NCLIV_010730-t26_1-p1	NCLIV_010730-t26_1-p1	NCLIV_010730-t26_1-p1	transcript=NCLIV_010730-t26_1 gene=NCLIV_010730 organism=Neospora_caninum_Liverpool gene_product=srs domain-containing protein transcript_product=srs domain-containing protein location=FR823384:949695-951378(+) protein_length=387 sequence_SO=chromosome SO=	1	22	64.6	40.933	387	0	323.31	0//0	3//0	42700000000	658			2668800000	7688000000	7938900000	8.2682e+09	9.6949e+09	8.0063e+09	8136100000	4.17841e+09	4.40292e+09	4.41741e+09	4.8874e+09	3.47216e+09	3.89735e+09	TRUE	FALSE	TRUE	TRUE	FALSE	TRUE	TRUE	FALSE	TRUE	TRUE	FALSE	TRUE					TRUE	TRUE	0.107859	-0.0990718
NCLIV_010740-t26_1-p1	NCLIV_010740-t26_1-p1	NCLIV_010740-t26_1-p1	transcript=NCLIV_010740-t26_1 gene=NCLIV_010740 organism=Neospora_caninum_Liverpool gene_product=putative kelch motif domain-containing protein transcript_product=putative kelch motif domain-containing protein location=FR823384:955080-956774(+) protein_len	1	12	44.7	43.969	398	0	181.07	0//0	3//0	2317300000	171			110350000	383990000	421670000	445980000	526200000	410350000	411630000	2.69953e+08	2.43557e+08	3.15623e+08	2.53348e+08	2.03095e+08	1.89095e+08	TRUE	FALSE	TRUE	TRUE	FALSE	TRUE	TRUE	FALSE	TRUE	TRUE	FALSE	TRUE					TRUE	TRUE	0.0998841	-0.36426
NCLIV_010770-t26_1-p1	NCLIV_010770-t26_1-p1	NCLIV_010770-t26_1-p1	transcript=NCLIV_010770-t26_1 gene=NCLIV_010770 organism=Neospora_caninum_Liverpool gene_product=putative glycosylphosphatidylinositol anchor attachment 1 protein transcript_product=putative glycosylphosphatidylinositol anchor attachment 1 protein location	1	2	4.5	125.58	1123	0.0052258	1.9855	0//0	3//0	12953000	3			308410	3902000	4977600	5.9006e+06	910726	1.54176e+06	1.13167e+06	2.87725e+06	6.89087e+06	4.85358e+06	493413	904118	356218	TRUE	FALSE	TRUE	FALSE	TRUE	FALSE	TRUE	FALSE	TRUE	FALSE	TRUE	FALSE	CTR	CTR	CTR	CTR	TRUE	TRUE	-2.05747	-3.08071
NCLIV_010830-t26_1-p1	NCLIV_010830-t26_1-p1	NCLIV_010830-t26_1-p1	transcript=NCLIV_010830-t26_1 gene=NCLIV_010830 organism=Neospora_caninum_Liverpool gene_product=putative UDP-N-acetyl-D-galactosamine:polypeptide N-acetylgalactosaminyltransferase T3 transcript_product=putative UDP-N-acetyl-D-galactosamine:polypeptide N-a	1	4	10.9	71.236	635	0	62.251	0//0	3//0	54977000	19			1895800	8.7795e+06	14477000	9.6631e+06	11934000	8915700	8.7749e+06	9.30061e+06	2.2697e+07	8.59025e+06	8.12918e+06	3.6219e+06	4.84408e+06	TRUE	FALSE	TRUE	TRUE	FALSE	TRUE	TRUE	FALSE	TRUE	TRUE	FALSE	TRUE					TRUE	TRUE	-0.13186	-1.22279
NCLIV_010840-t26_1-p1	NCLIV_010840-t26_1-p1	NCLIV_010840-t26_1-p1	transcript=NCLIV_010840-t26_1 gene=NCLIV_010840 organism=Neospora_caninum_Liverpool gene_product=hypothetical protein transcript_product=hypothetical protein location=FR823384:1059891-1063450(-) protein_length=326 sequence_SO=chromosome SO=protein_coding i	1	4	16.6	35.033	326	0	6.6098	0//0	3//0	36572000	19			1828600	13275000	12493000	13590000	1.03081e+06	1.14093e+06	711476	9.97593e+06	1.16375e+07	1.16837e+07	535106	597075	914128	TRUE	FALSE	TRUE	FALSE	TRUE	FALSE	TRUE	FALSE	TRUE	FALSE	TRUE	FALSE	CTR	CTR	CTR	CTR	TRUE	TRUE	-3.79843	-4.06042
NCLIV_010850-t26_1-p1	NCLIV_010850-t26_1-p1	NCLIV_010850-t26_1-p1	transcript=NCLIV_010850-t26_1 gene=NCLIV_010850 organism=Neospora_caninum_Liverpool gene_product=mgc81714 protein, related transcript_product=mgc81714 protein, related location=FR823384:1065693-1074583(+) protein_length=857 sequence_SO=chromosome SO=protei	1	13	25.3	93.831	857	0	60.452	0//0	3//0	306010000	54			7463700	108070000	103630000	104820000	772771	837132	732744	4.78941e+07	5.25273e+07	4.89815e+07	566013	418365	570954	TRUE	FALSE	TRUE	FALSE	TRUE	FALSE	TRUE	FALSE	TRUE	FALSE	TRUE	FALSE	CTR	CTR	CTR	CTR	TRUE	TRUE	-7.07996	-6.59925
NCLIV_010860-t26_1-p1	NCLIV_010860-t26_1-p1	NCLIV_010860-t26_1-p1	transcript=NCLIV_010860-t26_1 gene=NCLIV_010860 organism=Neospora_caninum_Liverpool gene_product=putative eukaryotic translation initiation factor 6 transcript_product=putative eukaryotic translation initiation factor 6 location=FR823384:1077019-1079648(+)	1	7	78.3	27.037	249	0	79.415	0//0	3//0	651430000	50			93061000	233220000	236470000	214920000	1472800	1559600	3429900	1.62195e+08	1.545e+08	1.40473e+08	1.20709e+06	1.78147e+06	2.30484e+06	TRUE	FALSE	TRUE	TRUE	FALSE	TRUE	TRUE	FALSE	TRUE	TRUE	FALSE	TRUE					TRUE	TRUE	-6.84027	-6.47931
NCLIV_010870-t26_1-p1	NCLIV_010870-t26_1-p1	NCLIV_010870-t26_1-p1	transcript=NCLIV_010870-t26_1 gene=NCLIV_010870 organism=Neospora_caninum_Liverpool gene_product=probable RNA-binding protein 19, related transcript_product=probable RNA-binding protein 19, related location=FR823384:1083326-1086874(+) protein_length=1099 s	1	3	5.3	119.11	1099	0.00022862	3.632	0//0	3//0	35110000	4			585170	3720800	5.9473e+06	4511300	889144	1.14576e+06	554490	1.67684e+06	7.11835e+06	5.42686e+06	6.81975e+06	7.4439e+06	7.75067e+06	TRUE	FALSE	TRUE	FALSE	TRUE	FALSE	TRUE	FALSE	TRUE	TRUE	FALSE	TRUE	CTR	CTR			TRUE	TRUE	-2.48845	0.867564
NCLIV_010960-t26_1-p1	NCLIV_010960-t26_1-p1	NCLIV_010960-t26_1-p1	transcript=NCLIV_010960-t26_1 gene=NCLIV_010960 organism=Neospora_caninum_Liverpool gene_product=putative phosphoglucomutase transcript_product=putative phosphoglucomutase location=FR823384:1148045-1152799(-) protein_length=647 sequence_SO=chromosome SO=pr	1	25	50.7	71.511	647	0	138.46	0//0	3//0	1113700000	120			33748000	415270000	386010000	338170000	21046000	12764000	13870000	1.97898e+08	1.8775e+08	1.90008e+08	1.08902e+07	5.94599e+06	4.50115e+06	TRUE	FALSE	TRUE	TRUE	FALSE	TRUE	TRUE	FALSE	TRUE	TRUE	FALSE	TRUE					TRUE	TRUE	-4.60954	-4.85468
NCLIV_010970-t26_1-p1	NCLIV_010970-t26_1-p1	NCLIV_010970-t26_1-p1	transcript=NCLIV_010970-t26_1 gene=NCLIV_010970 organism=Neospora_caninum_Liverpool gene_product=hypothetical protein transcript_product=hypothetical protein location=FR823384:1155293-1157095(-) protein_length=318 sequence_SO=chromosome SO=protein_coding i	1	6	41.2	33.177	318	0	73.127	0//0	3//0	197700000	36			15208000	7.3202e+07	5.4018e+07	70245000	710914	635740	443871	5.59471e+07	4.69179e+07	5.95918e+07	333738	749227	399224	TRUE	FALSE	TRUE	FALSE	TRUE	FALSE	TRUE	FALSE	TRUE	FALSE	TRUE	FALSE	CTR	CTR	CTR	CTR	TRUE	TRUE	-6.80035	-6.85986
NCLIV_010980-t26_1-p1	NCLIV_010980-t26_1-p1	NCLIV_010980-t26_1-p1	transcript=NCLIV_010980-t26_1 gene=NCLIV_010980 organism=Neospora_caninum_Liverpool gene_product=putative 3-methyl-2-oxobutanoate dehydrogenase (lipoamide) kinase transcript_product=putative 3-methyl-2-oxobutanoate dehydrogenase (lipoamide) kinase location	1	2	7	50.331	445	0.00043754	2.825	0//0	3//0	35025000	10			1843400	5535200	7896600	6802500	11323000	843930	9688400	7.69634e+06	9.20764e+06	7.86556e+06	3.60006e+06	1.26143e+06	7.00641e+06	TRUE	FALSE	TRUE	TRUE	FALSE	FALSE	TRUE	FALSE	TRUE	TRUE	FALSE	TRUE					TRUE	TRUE	-0.561098	-1.37693
NCLIV_011040-t26_1-p1	NCLIV_011040-t26_1-p1	NCLIV_011040-t26_1-p1	transcript=NCLIV_011040-t26_1 gene=NCLIV_011040 organism=Neospora_caninum_Liverpool gene_product=putative N-ethylmaleimide-sensitive factor transcript_product=putative N-ethylmaleimide-sensitive factor location=FR823384:1210746-1221800(-) protein_length=73	1	24	42.6	81.051	730	0	44.359	0//0	3//0	297820000	74			6768700	108970000	107380000	7.8076e+07	8719300	1939200	3548600	5.2671e+07	4.10066e+07	2.69705e+07	4.17947e+06	963588	2.00237e+06	TRUE	FALSE	TRUE	TRUE	FALSE	TRUE	TRUE	FALSE	TRUE	TRUE	FALSE	TRUE					TRUE	TRUE	-4.63142	-4.27284
NCLIV_011070-t26_1-p1	NCLIV_011070-t26_1-p1	NCLIV_011070-t26_1-p1	transcript=NCLIV_011070-t26_1 gene=NCLIV_011070 organism=Neospora_caninum_Liverpool gene_product=aar147wp, related transcript_product=aar147wp, related location=FR823384:1232057-1241573(+) protein_length=1866 sequence_SO=chromosome SO=protein_coding is_pse	1	3	3.3	202.62	1866	0.0094748	1.7188	0//0	3//0	18113000	4			208200	2898700	2271100	2557100	1.2286e+06	1.09738e+06	1.11987e+06	2.00089e+06	2.77358e+06	2.80186e+06	3.14427e+06	4.547e+06	2.70051e+06	TRUE	FALSE	TRUE	FALSE	TRUE	FALSE	TRUE	FALSE	TRUE	TRUE	FALSE	TRUE	CTR	CTR			TRUE	TRUE	-1.15963	0.437368
NCLIV_011080-t26_1-p1	NCLIV_011080-t26_1-p1	NCLIV_011080-t26_1-p1	transcript=NCLIV_011080-t26_1 gene=NCLIV_011080 organism=Neospora_caninum_Liverpool gene_product=unspecified product transcript_product=unspecified product location=FR823384:1247589-1255010(+) protein_length=2473 sequence_SO=chromosome SO=protein_coding is	1	2	2.1	255.14	2473	0.002557	2.3414	0//0	3//0	6676700	3			68832	2393000	1466500	2636500	1.1215e+06	593744	532915	3.81473e+06	913345	1.66559e+06	326275	726180	699286	TRUE	FALSE	TRUE	FALSE	TRUE	FALSE	TRUE	FALSE	TRUE	FALSE	TRUE	FALSE	CTR	CTR	CTR	CTR	TRUE	TRUE	-1.56817	-1.71011
NCLIV_011090-t26_1-p1	NCLIV_011090-t26_1-p1	NCLIV_011090-t26_1-p1	transcript=NCLIV_011090-t26_1 gene=NCLIV_011090 organism=Neospora_caninum_Liverpool gene_product=putative cation-transporting ATPase transcript_product=putative cation-transporting ATPase location=FR823384:1258091-1264426(-) protein_length=1420 sequence_SO	1	15	17.7	153.85	1420	0	68.782	0//0	3//0	190490000	52			3887500	51440000	37521000	68466000	17465000	15125000	19817000	2.11415e+07	2.76751e+07	2.56139e+07	6.77375e+06	5.18232e+06	1.03403e+07	TRUE	FALSE	TRUE	TRUE	FALSE	TRUE	TRUE	FALSE	TRUE	TRUE	FALSE	TRUE					TRUE	TRUE	-1.55261	-1.78921
NCLIV_011110-t26_1-p1	NCLIV_011110-t26_1-p1	NCLIV_011110-t26_1-p1	transcript=NCLIV_011110-t26_1 gene=NCLIV_011110 organism=Neospora_caninum_Liverpool gene_product=putative DEAH-box RNA/DNA helicase transcript_product=putative DEAH-box RNA/DNA helicase location=FR823384:1267586-1280413(-) protein_length=2254 sequence_SO=c	1	22	20.9	238.84	2254	0	61.49	0//0	3//0	332610000	96			3293200	9.7788e+07	104480000	129020000	20456000	1.2201e+06	6.8223e+06	4.32034e+07	4.08972e+07	4.08674e+07	8.98886e+06	1.15352e+06	3.46222e+06	TRUE	FALSE	TRUE	TRUE	FALSE	FALSE	TRUE	FALSE	TRUE	TRUE	FALSE	TRUE					TRUE	TRUE	-4.30614	-3.658
NCLIV_011120-t26_1-p1	NCLIV_011120-t26_1-p1	NCLIV_011120-t26_1-p1	transcript=NCLIV_011120-t26_1 gene=NCLIV_011120 organism=Neospora_caninum_Liverpool gene_product=malate dehydrogenase, related transcript_product=malate dehydrogenase, related location=FR823384:1287177-1290347(-) protein_length=316 sequence_SO=chromosome S	1	22	75.9	33.748	316	0	323.31	0//0	3//0	6560400000	321			345280000	1929100000	1918200000	1796300000	387910000	336320000	308060000	5.11994e+08	6.78746e+08	5.87254e+08	1.03756e+08	7.85645e+07	8.11881e+07	TRUE	FALSE	TRUE	TRUE	FALSE	TRUE	TRUE	FALSE	TRUE	TRUE	FALSE	TRUE					TRUE	TRUE	-2.45658	-2.75617
NCLIV_011140-t26_1-p1	NCLIV_011140-t26_1-p1	NCLIV_011140-t26_1-p1	transcript=NCLIV_011140-t26_1 gene=NCLIV_011140 organism=Neospora_caninum_Liverpool gene_product=gl18351, related transcript_product=gl18351, related location=FR823384:1299001-1303563(+) protein_length=536 sequence_SO=chromosome SO=protein_coding is_pseudo	1	23	53	58.711	536	0	314.87	0//0	3//0	1805400000	134			62254000	617310000	6.2673e+08	6.2281e+08	24783000	15622000	17743000	2.95798e+08	2.96456e+08	2.46791e+08	1.61312e+07	9.97125e+06	1.0176e+07	TRUE	FALSE	TRUE	TRUE	FALSE	TRUE	TRUE	FALSE	TRUE	TRUE	FALSE	TRUE					TRUE	TRUE	-5.03275	-4.56354
NCLIV_011210-t26_1-p1	NCLIV_011210-t26_1-p1	NCLIV_011210-t26_1-p1	transcript=NCLIV_011210-t26_1 gene=NCLIV_011210 organism=Neospora_caninum_Liverpool gene_product=transketolase, related transcript_product=transketolase, related location=FR823384:1365848-1374587(-) protein_length=986 sequence_SO=chromosome SO=protein_codi	1	23	28.7	108.29	986	0	279.14	0//0	3//0	2185900000	159			46507000	6.1702e+08	891880000	638880000	92653000	55450000	63998000	2.45265e+08	2.99941e+08	2.82812e+08	3.52236e+07	2.0101e+07	2.59033e+07	TRUE	FALSE	TRUE	TRUE	FALSE	TRUE	TRUE	FALSE	TRUE	TRUE	FALSE	TRUE					TRUE	TRUE	-3.35415	-3.38257
NCLIV_011250-t26_1-p1	NCLIV_011250-t26_1-p1	NCLIV_011250-t26_1-p1	transcript=NCLIV_011250-t26_1 gene=NCLIV_011250 organism=Neospora_caninum_Liverpool gene_product=taf5-like RNA polymerase II, p300/CBP-associated factor (PCAF)-associated factor, 65kDa, related transcript_product=taf5-like RNA polymerase II, p300/CBP-assoc	1	4	9.1	115.69	1062	0	16.549	0//0	3//0	34230000	12			760680	13037000	12167000	10766000	989077	753111	1.26029e+06	1.41565e+07	1.14624e+07	7.70996e+06	707425	598927	623945	TRUE	FALSE	TRUE	FALSE	TRUE	FALSE	TRUE	FALSE	TRUE	FALSE	TRUE	FALSE	CTR	CTR	CTR	CTR	TRUE	TRUE	-3.60967	-4.06945
NCLIV_011270-t26_1-p1	NCLIV_011270-t26_1-p1	NCLIV_011270-t26_1-p1	transcript=NCLIV_011270-t26_1 gene=NCLIV_011270 organism=Neospora_caninum_Liverpool gene_product=hypothetical protein transcript_product=hypothetical protein location=FR823384:1412526-1415336(+) protein_length=418 sequence_SO=chromosome SO=protein_coding i	1	35	74.9	44.651	418	0	323.31	0//0	3//0	16688000000	553			575450000	5418000000	5.0866e+09	5126900000	7.5851e+08	6.4944e+08	590070000	1.60402e+09	1.6791e+09	1.66384e+09	2.25057e+08	1.91917e+08	1.81702e+08	TRUE	FALSE	TRUE	TRUE	FALSE	TRUE	TRUE	FALSE	TRUE	TRUE	FALSE	TRUE					TRUE	TRUE	-2.97503	-3.05244
NCLIV_011320-t26_1-p1	NCLIV_011320-t26_1-p1	NCLIV_011320-t26_1-p1	transcript=NCLIV_011320-t26_1 gene=NCLIV_011320 organism=Neospora_caninum_Liverpool gene_product=vesicle-associated membrane protein-associated protein A, related transcript_product=vesicle-associated membrane protein-associated protein A, related location	1	8	48.1	25.97	239	0	121	0//0	3//0	1085300000	118			108530000	256460000	217900000	251130000	160180000	182660000	181030000	1.40493e+08	1.38289e+08	1.35503e+08	8.99024e+07	8.32428e+07	8.53406e+07	TRUE	FALSE	TRUE	TRUE	FALSE	TRUE	TRUE	FALSE	TRUE	TRUE	FALSE	TRUE					TRUE	TRUE	-0.468584	-0.681128
NCLIV_011340-t26_1-p1	NCLIV_011340-t26_1-p1	NCLIV_011340-t26_1-p1	transcript=NCLIV_011340-t26_1 gene=NCLIV_011340 organism=Neospora_caninum_Liverpool gene_product=os02g0511500 protein, related transcript_product=os02g0511500 protein, related location=FR823384:1468328-1475954(+) protein_length=876 sequence_SO=chromosome S	1	4	9.1	97.797	876	0	13.563	0//0	3//0	51790000	17			1362900	19499000	17390000	18638000	806496	717817	1.11945e+06	1.42965e+07	1.75881e+07	1.85707e+07	610101	671279	473846	TRUE	FALSE	TRUE	FALSE	TRUE	FALSE	TRUE	FALSE	TRUE	FALSE	TRUE	FALSE	CTR	CTR	CTR	CTR	TRUE	TRUE	-4.41716	-4.85149
NCLIV_011380-t26_1-p1	NCLIV_011380-t26_1-p1	NCLIV_011380-t26_1-p1	transcript=NCLIV_011380-t26_1 gene=NCLIV_011380 organism=Neospora_caninum_Liverpool gene_product=putative TB2/DP1, HVA22 domain-containing protein transcript_product=putative TB2/DP1, HVA22 domain-containing protein location=FR823384:1511648-1512154(+) pro	1	3	19	19.231	168	0	61.728	0//0	3//0	1044900000	35			149280000	244970000	261210000	237460000	147780000	135360000	151740000	2.56591e+08	1.61078e+08	2.526e+08	1.23363e+08	1.09406e+08	1.25451e+08	TRUE	FALSE	TRUE	TRUE	FALSE	TRUE	TRUE	FALSE	TRUE	TRUE	FALSE	TRUE					TRUE	TRUE	-0.774549	-0.874787
NCLIV_011400-t26_1-p1	NCLIV_011400-t26_1-p1;NCLIV_010920-t26_1-p1	NCLIV_011400-t26_1-p1	transcript=NCLIV_011400-t26_1 gene=NCLIV_011400 organism=Neospora_caninum_Liverpool gene_product=putative ATP-dependent helicase transcript_product=putative ATP-dependent helicase location=FR823384:1529081-1545124(-) protein_length=1394 sequence_SO=chromos	2	29	36.4	152.25	1394	0	269.04	0//0	3//0	759510000	174			9150700	255960000	273450000	247650000	16525000	9.8085e+06	12441000	6.41793e+07	7.20288e+07	6.47156e+07	9.99342e+06	6.58151e+06	7.0051e+06	TRUE	FALSE	TRUE	TRUE	FALSE	TRUE	TRUE	FALSE	TRUE	TRUE	FALSE	TRUE					TRUE	TRUE	-4.35648	-3.11426
NCLIV_011410-t26_1-p1	NCLIV_011410-t26_1-p1	NCLIV_011410-t26_1-p1	transcript=NCLIV_011410-t26_1 gene=NCLIV_011410 organism=Neospora_caninum_Liverpool gene_product=protein disulfide isomerase transcript_product=protein disulfide isomerase location=FR823384:1549859-1551723(+) protein_length=471 sequence_SO=chromosome SO=pr	1	48	73	52.913	471	0	323.31	0//0	3//0	47166000000	1012			1886600000	14399000000	12074000000	12424000000	3881600000	3169600000	3767900000	4.23617e+09	3.96957e+09	3.83407e+09	8.23182e+08	7.0598e+08	7.87136e+08	TRUE	FALSE	TRUE	TRUE	FALSE	TRUE	TRUE	FALSE	TRUE	TRUE	FALSE	TRUE					TRUE	TRUE	-1.84736	-2.37965
NCLIV_011500-t26_1-p1	NCLIV_011500-t26_1-p1	NCLIV_011500-t26_1-p1	transcript=NCLIV_011500-t26_1 gene=NCLIV_011500 organism=Neospora_caninum_Liverpool gene_product=conserved hypothetical protein transcript_product=conserved hypothetical protein location=FR823384:1619047-1621869(+) protein_length=940 sequence_SO=chromosome	1	11	24.4	100.74	940	0	39.923	0//0	3//0	388630000	56			8832500	6.8027e+07	8.386e+07	7.4632e+07	72033000	65196000	65198000	7.48859e+07	1.1263e+08	5.17507e+07	2.27235e+07	1.84715e+07	2.4869e+07	TRUE	FALSE	TRUE	TRUE	FALSE	TRUE	TRUE	FALSE	TRUE	TRUE	FALSE	TRUE					TRUE	TRUE	-0.158538	-1.79532
NCLIV_011550-t26_1-p1	NCLIV_011550-t26_1-p1	NCLIV_011550-t26_1-p1	transcript=NCLIV_011550-t26_1 gene=NCLIV_011550 organism=Neospora_caninum_Liverpool gene_product=novel protein (Zgc:77155), related transcript_product=novel protein (Zgc:77155), related location=FR823384:1651868-1656075(-) protein_length=206 sequence_SO=ch	1	5	19.4	24.446	206	0	81.896	0//0	3//0	354930000	37			59156000	9.6476e+07	136030000	127260000	14052000	7953100	6767000	8.93683e+07	1.26346e+08	1.14787e+08	7.56425e+06	2.72782e+06	3.4161e+06	TRUE	FALSE	TRUE	TRUE	FALSE	TRUE	TRUE	FALSE	TRUE	TRUE	FALSE	TRUE					TRUE	TRUE	-3.70293	-4.72215
NCLIV_011560-t26_1-p1	NCLIV_011560-t26_1-p1	NCLIV_011560-t26_1-p1	transcript=NCLIV_011560-t26_1 gene=NCLIV_011560 organism=Neospora_caninum_Liverpool gene_product=gm12258, related transcript_product=gm12258, related location=FR823384:1658315-1668361(+) protein_length=870 sequence_SO=chromosome SO=protein_coding is_pseudo	1	15	33.1	94.08	870	0	58.163	0//0	3//0	301300000	75			7348800	108210000	111460000	98388000	775069	1.50631e+06	754795	5.8701e+07	5.89858e+07	3.8769e+07	627734	701948	790885	TRUE	FALSE	TRUE	FALSE	TRUE	FALSE	TRUE	FALSE	TRUE	FALSE	TRUE	FALSE	CTR	CTR	CTR	CTR	TRUE	TRUE	-6.78697	-6.18508
NCLIV_011590-t26_1-p1	NCLIV_011590-t26_1-p1	NCLIV_011590-t26_1-p1	transcript=NCLIV_011590-t26_1 gene=NCLIV_011590 organism=Neospora_caninum_Liverpool gene_product=hypothetical protein transcript_product=hypothetical protein location=FR823384:1681528-1686936(+) protein_length=413 sequence_SO=chromosome SO=protein_coding i	1	5	22.5	44.842	413	0	8.1812	0//0	3//0	66304000	18			3157300	22719000	23805000	24257000	877410	411803	449276	1.66883e+07	2.1687e+07	1.71718e+07	377967	572936	505063	TRUE	FALSE	TRUE	FALSE	TRUE	FALSE	TRUE	FALSE	TRUE	FALSE	TRUE	FALSE	CTR	CTR	CTR	CTR	TRUE	TRUE	-5.43411	-5.26473
NCLIV_011650-t26_1-p1	NCLIV_011650-t26_1-p1	NCLIV_011650-t26_1-p1	transcript=NCLIV_011650-t26_1 gene=NCLIV_011650 organism=Neospora_caninum_Liverpool gene_product=putative methionine aminopeptidase transcript_product=putative methionine aminopeptidase location=FR823384:1745118-1748931(+) protein_length=381 sequence_SO=ch	1	2	13.4	41.639	381	0.00023691	4.2669	0//0	3//0	19935000	4			996770	6403200	7.7632e+06	6.9448e+06	594054	611058	1.05191e+06	7.0277e+06	8.7667e+06	4.46827e+06	366965	622076	388244	TRUE	FALSE	TRUE	FALSE	TRUE	FALSE	TRUE	FALSE	TRUE	FALSE	TRUE	FALSE	CTR	CTR	CTR	CTR	TRUE	TRUE	-3.27344	-3.86696
NCLIV_011690-t26_1-p1	NCLIV_011690-t26_1-p1	NCLIV_011690-t26_1-p1	transcript=NCLIV_011690-t26_1 gene=NCLIV_011690 organism=Neospora_caninum_Liverpool gene_product=unspecified product transcript_product=unspecified product location=FR823384:1770332-1772850(-) protein_length=282 sequence_SO=chromosome SO=protein_coding is_	1	9	46.5	30.813	282	0	28.851	0//0	3//0	642350000	80			32118000	129810000	148160000	145830000	109780000	96624000	118680000	9.68098e+07	1.26673e+08	1.16481e+08	6.57365e+07	5.8229e+07	6.50635e+07	TRUE	FALSE	TRUE	TRUE	FALSE	TRUE	TRUE	FALSE	TRUE	TRUE	FALSE	TRUE					TRUE	TRUE	-0.385233	-0.839978
NCLIV_011700-t26_1-p1	NCLIV_011700-t26_1-p1	NCLIV_011700-t26_1-p1	transcript=NCLIV_011700-t26_1 gene=NCLIV_011700 organism=Neospora_caninum_Liverpool gene_product=unspecified product transcript_product=unspecified product location=FR823384:1774397-1776583(-) protein_length=316 sequence_SO=chromosome SO=protein_coding is_	1	19	52.2	35.311	316	0	323.31	0//0	3//0	3457200000	235			192060000	7.8772e+08	8.3459e+08	824550000	5.0247e+08	384690000	503200000	3.94494e+08	5.51958e+08	4.47157e+08	1.80167e+08	1.51897e+08	1.90616e+08	TRUE	FALSE	TRUE	TRUE	FALSE	TRUE	TRUE	FALSE	TRUE	TRUE	FALSE	TRUE					TRUE	TRUE	-0.826164	-1.40742
NCLIV_011730-t26_1-p1	NCLIV_011730-t26_1-p1	NCLIV_011730-t26_1-p1	transcript=NCLIV_011730-t26_1 gene=NCLIV_011730 organism=Neospora_caninum_Liverpool gene_product=unspecified product transcript_product=unspecified product location=FR823384:1808985-1810607(-) protein_length=540 sequence_SO=chromosome SO=protein_coding is_	1	19	51.7	59.523	540	0	323.31	0//0	3//0	3766400000	296			144860000	8.2931e+08	8.0695e+08	8.3795e+08	5.9118e+08	549010000	534440000	3.70626e+08	3.29753e+08	3.39254e+08	2.05412e+08	1.7089e+08	2.07761e+08	TRUE	FALSE	TRUE	TRUE	FALSE	TRUE	TRUE	FALSE	TRUE	TRUE	FALSE	TRUE					TRUE	TRUE	-0.564266	-0.835734
NCLIV_011740-t26_1-p1	NCLIV_011740-t26_1-p1	NCLIV_011740-t26_1-p1	transcript=NCLIV_011740-t26_1 gene=NCLIV_011740 organism=Neospora_caninum_Liverpool gene_product=conserved hypothetical protein transcript_product=conserved hypothetical protein location=FR823384:1813969-1816817(+) protein_length=285 sequence_SO=chromosome	1	7	55.4	29.156	285	0	323.31	0//0	3//0	1166900000	60			194480000	398100000	290410000	370680000	58941000	56996000	75038000	3.17477e+08	2.37514e+08	2.25455e+08	3.47489e+07	2.66989e+07	3.51014e+07	TRUE	FALSE	TRUE	TRUE	FALSE	TRUE	TRUE	FALSE	TRUE	TRUE	FALSE	TRUE					TRUE	TRUE	-2.46981	-3.00934
NCLIV_011750-t26_1-p1	NCLIV_011750-t26_1-p1	NCLIV_011750-t26_1-p1	transcript=NCLIV_011750-t26_1 gene=NCLIV_011750 organism=Neospora_caninum_Liverpool gene_product=hypothetical protein transcript_product=hypothetical protein location=FR823384:1821474-1823785(+) protein_length=158 sequence_SO=chromosome SO=protein_coding i	1	2	27.8	17.29	158	0	11.539	0//0	3//0	97129000	22			12141000	25337000	23435000	24299000	19906000	5.6448e+06	12478000	2.46672e+07	2.64156e+07	2.81476e+07	9.1652e+06	3.91966e+06	7.7305e+06	TRUE	FALSE	TRUE	TRUE	FALSE	TRUE	TRUE	FALSE	TRUE	TRUE	FALSE	TRUE					TRUE	TRUE	-1.12107	-2.01511
NCLIV_011790-t26_1-p1	NCLIV_011790-t26_1-p1	NCLIV_011790-t26_1-p1	transcript=NCLIV_011790-t26_1 gene=NCLIV_011790 organism=Neospora_caninum_Liverpool gene_product=cysteine desulfurase, related transcript_product=cysteine desulfurase, related location=FR823384:1857887-1862524(-) protein_length=612 sequence_SO=chromosome S	1	7	18.5	66.258	612	0	38.478	0//0	3//0	170300000	49			5008900	26154000	31154000	29635000	36830000	35109000	40997000	1.59282e+07	2.17718e+07	2.16653e+07	2.07874e+07	1.93179e+07	2.21852e+07	TRUE	FALSE	TRUE	TRUE	FALSE	TRUE	TRUE	FALSE	TRUE	TRUE	FALSE	TRUE					TRUE	TRUE	0.378163	0.0819384
NCLIV_011800-t26_1-p1	NCLIV_011800-t26_1-p1	NCLIV_011800-t26_1-p1	transcript=NCLIV_011800-t26_1 gene=NCLIV_011800 organism=Neospora_caninum_Liverpool gene_product=conserved hypothetical protein transcript_product=conserved hypothetical protein location=FR823384:1864797-1865120(+) protein_length=107 sequence_SO=chromosome	1	4	78.5	11.679	107	0	38.214	0//0	3//0	593780000	28			148450000	110310000	139760000	157820000	99519000	82973000	9.2997e+07	1.09933e+08	1.49031e+08	1.78059e+08	5.35072e+07	4.49074e+07	6.42802e+07	TRUE	FALSE	TRUE	TRUE	FALSE	TRUE	TRUE	FALSE	TRUE	TRUE	FALSE	TRUE					TRUE	TRUE	-0.554594	-1.4131
NCLIV_011820-t26_1-p1	NCLIV_011820-t26_1-p1	NCLIV_011820-t26_1-p1	transcript=NCLIV_011820-t26_1 gene=NCLIV_011820 organism=Neospora_caninum_Liverpool gene_product=agap011504-PA, related transcript_product=agap011504-PA, related location=FR823384:1875465-1877220(+) protein_length=99 sequence_SO=chromosome SO=protein_codin	1	3	55.6	10.269	99	0	50.201	0//0	3//0	472770000	30			78794000	165810000	107120000	100810000	19230000	20616000	20435000	1.56947e+08	1.26005e+08	1.30767e+08	1.33825e+07	1.77121e+07	3.00546e+07	TRUE	FALSE	TRUE	TRUE	FALSE	TRUE	TRUE	FALSE	TRUE	TRUE	FALSE	TRUE					TRUE	TRUE	-2.59601	-2.83462
NCLIV_011830-t26_1-p1	NCLIV_011830-t26_1-p1	NCLIV_011830-t26_1-p1	transcript=NCLIV_011830-t26_1 gene=NCLIV_011830 organism=Neospora_caninum_Liverpool gene_product=conserved hypothetical protein transcript_product=conserved hypothetical protein location=FR823384:1878903-1881535(-) protein_length=191 sequence_SO=chromosome	1	8	44	22.056	191	0	66.12	0//0	3//0	630300000	68			52525000	181970000	182330000	190030000	48821000	36421000	38824000	1.57452e+08	1.45036e+08	1.53535e+08	2.14106e+07	1.59972e+07	1.77503e+07	TRUE	FALSE	TRUE	TRUE	FALSE	TRUE	TRUE	FALSE	TRUE	TRUE	FALSE	TRUE					TRUE	TRUE	-2.17101	-3.05723
NCLIV_011840-t26_1-p1	NCLIV_011840-t26_1-p1	NCLIV_011840-t26_1-p1	transcript=NCLIV_011840-t26_1 gene=NCLIV_011840 organism=Neospora_caninum_Liverpool gene_product=hypothetical protein transcript_product=hypothetical protein location=FR823384:1883691-1887408(-) protein_length=285 sequence_SO=chromosome SO=protein_coding i	1	7	62.1	30.677	285	0	38.298	0//0	3//0	436240000	54			33557000	139690000	158480000	148920000	8.2473e+06	11817000	6334600	1.02938e+08	1.18362e+08	1.10903e+08	5.91244e+06	7.14868e+06	2.42417e+06	TRUE	FALSE	TRUE	TRUE	FALSE	TRUE	TRUE	FALSE	TRUE	TRUE	FALSE	TRUE					TRUE	TRUE	-4.12756	-4.56231
NCLIV_011870-t26_1-p1	NCLIV_011870-t26_1-p1	NCLIV_011870-t26_1-p1	transcript=NCLIV_011870-t26_1 gene=NCLIV_011870 organism=Neospora_caninum_Liverpool gene_product=hypothetical protein transcript_product=hypothetical protein location=FR823384:1907338-1912836(-) protein_length=569 sequence_SO=chromosome SO=protein_coding i	1	5	18.1	66.802	569	0	42.074	0//0	3//0	209350000	33			8052000	64132000	75676000	67947000	5100900	7167200	4.7329e+06	6.61259e+07	6.19601e+07	6.0772e+07	4.17483e+06	4.66008e+06	1.89681e+06	TRUE	FALSE	TRUE	TRUE	FALSE	TRUE	TRUE	FALSE	TRUE	TRUE	FALSE	TRUE					TRUE	TRUE	-3.63206	-4.24003
NCLIV_011880-t26_1-p1	NCLIV_011880-t26_1-p1	NCLIV_011880-t26_1-p1	transcript=NCLIV_011880-t26_1 gene=NCLIV_011880 organism=Neospora_caninum_Liverpool gene_product=putative replication factor c subunit transcript_product=putative replication factor c subunit location=FR823384:1918478-1922816(+) protein_length=347 sequence	1	10	38.6	38.859	347	0	30.1	0//0	3//0	221020000	46			11051000	7.309e+07	80224000	77035000	3765000	768614	3890200	4.03946e+07	4.70793e+07	3.68557e+07	3.01851e+06	1.19357e+06	2.99211e+06	TRUE	FALSE	TRUE	TRUE	FALSE	FALSE	TRUE	FALSE	TRUE	TRUE	FALSE	TRUE					TRUE	TRUE	-5.09739	-4.22221
NCLIV_011900-t26_1-p1	NCLIV_011900-t26_1-p1	NCLIV_011900-t26_1-p1	transcript=NCLIV_011900-t26_1 gene=NCLIV_011900 organism=Neospora_caninum_Liverpool gene_product=arginyl-tRNAsynthetase, related transcript_product=arginyl-tRNAsynthetase, related location=FR823384:1929458-1937540(-) protein_length=594 sequence_SO=chromoso	1	15	39.9	66.832	594	0	59.842	0//0	3//0	357250000	71			10207000	133640000	123110000	118970000	794282	3147600	912714	5.94251e+07	4.40771e+07	4.51953e+07	526738	1.20403e+06	408629	TRUE	FALSE	TRUE	FALSE	FALSE	FALSE	TRUE	FALSE	TRUE	FALSE	FALSE	FALSE					TRUE	TRUE	-6.57009	-6.26706
NCLIV_011930-t26_1-p1	NCLIV_011930-t26_1-p1	NCLIV_011930-t26_1-p1	transcript=NCLIV_011930-t26_1 gene=NCLIV_011930 organism=Neospora_caninum_Liverpool gene_product=putative ribosome biogenesis protein BOP1 transcript_product=putative ribosome biogenesis protein BOP1 location=FR823384:1959163-1969466(+) protein_length=1343	1	4	4.9	148.25	1343	0	10.945	0//0	3//0	29089000	10			501530	9.4256e+06	10189000	13498000	1.04817e+06	801645	775355	5.00105e+06	7.45839e+06	1.78012e+07	792780	659077	521506	TRUE	FALSE	TRUE	FALSE	TRUE	FALSE	TRUE	FALSE	TRUE	FALSE	TRUE	FALSE	CTR	CTR	CTR	CTR	TRUE	TRUE	-3.65279	-3.75024
NCLIV_011950-t26_1-p1	NCLIV_011950-t26_1-p1	NCLIV_011950-t26_1-p1	transcript=NCLIV_011950-t26_1 gene=NCLIV_011950 organism=Neospora_caninum_Liverpool gene_product=conserved hypothetical protein transcript_product=conserved hypothetical protein location=FR823384:1986637-1991952(+) protein_length=1052 sequence_SO=chromosom	1	9	19.3	106.97	1052	0	31.76	0//0	3//0	88494000	44			1966500	34455000	32919000	29167000	553392	503603	1.01878e+06	1.65308e+07	3.061e+07	1.78386e+07	477599	619702	307755	TRUE	FALSE	TRUE	FALSE	TRUE	FALSE	TRUE	FALSE	TRUE	FALSE	TRUE	FALSE	CTR	CTR	CTR	CTR	TRUE	TRUE	-5.61006	-5.53219
NCLIV_011960-t26_1-p1	NCLIV_011960-t26_1-p1	NCLIV_011960-t26_1-p1	transcript=NCLIV_011960-t26_1 gene=NCLIV_011960 organism=Neospora_caninum_Liverpool gene_product=conserved hypothetical protein transcript_product=conserved hypothetical protein location=FR823384:1995248-1998384(+) protein_length=263 sequence_SO=chromosome	1	7	32.7	29.412	263	0	22.645	0//0	3//0	375680000	63			25045000	81421000	85691000	90625000	55726000	57103000	58477000	6.5983e+07	5.34979e+07	7.98633e+07	4.1318e+07	2.46997e+07	3.4094e+07	TRUE	FALSE	TRUE	TRUE	FALSE	TRUE	TRUE	FALSE	TRUE	TRUE	FALSE	TRUE					TRUE	TRUE	-0.588222	-1.00611
NCLIV_011980-t26_1-p1	NCLIV_011980-t26_1-p1	NCLIV_011980-t26_1-p1	transcript=NCLIV_011980-t26_1 gene=NCLIV_011980 organism=Neospora_caninum_Liverpool gene_product=calmodulin-like domain protein kinase isoenzyme gamma, related transcript_product=calmodulin-like domain protein kinase isoenzyme gamma, related location=FR823	1	27	54	57.134	506	0	323.31	0//0	3//0	5431500000	251			181050000	1733000000	1776900000	1571600000	252460000	220000000	231570000	6.6502e+08	7.78324e+08	6.94529e+08	9.4524e+07	7.38037e+07	8.15318e+07	TRUE	FALSE	TRUE	TRUE	FALSE	TRUE	TRUE	FALSE	TRUE	TRUE	FALSE	TRUE					TRUE	TRUE	-2.85188	-3.10128
NCLIV_012010-t26_1-p1	NCLIV_012010-t26_1-p1;NCLIV_012210-t26_1-p1;NCLIV_012200-t26_1-p1;NCLIV_012020-t26_1-p1;NCLIV_069640-t26_1-p1	NCLIV_012010-t26_1-p1	transcript=NCLIV_012010-t26_1 gene=NCLIV_012010 organism=Neospora_caninum_Liverpool gene_product=hypothetical protein transcript_product=hypothetical protein location=FR823384:2045061-2047382(+) protein_length=773 sequence_SO=chromosome SO=protein_coding i	5	5	11	82.815	773	0	8.914	0//0	3//0	32725000	8			962510	11073000	13147000	10970000	1.33679e+06	790427	816880	8.3934e+06	1.05486e+07	9.82377e+06	383735	325340	513044	TRUE	FALSE	TRUE	FALSE	TRUE	FALSE	TRUE	FALSE	TRUE	FALSE	TRUE	FALSE	CTR	CTR	CTR	CTR	TRUE	TRUE	-3.61782	-4.57638
NCLIV_012030-t26_1-p1	NCLIV_012030-t26_1-p1	NCLIV_012030-t26_1-p1	transcript=NCLIV_012030-t26_1 gene=NCLIV_012030 organism=Neospora_caninum_Liverpool gene_product=conserved hypothetical protein transcript_product=conserved hypothetical protein location=FR823384:2066570-2070678(-) protein_length=386 sequence_SO=chromosome	1	9	46.9	43.01	386	0	105.58	0//0	3//0	141180000	45			8304800	5.0224e+07	4.8955e+07	5.0224e+07	997751	1.27938e+06	649334	2.75718e+07	2.78608e+07	2.70405e+07	370986	623178	308445	TRUE	FALSE	TRUE	FALSE	TRUE	FALSE	TRUE	FALSE	TRUE	FALSE	TRUE	FALSE	CTR	CTR	CTR	CTR	TRUE	TRUE	-5.72825	-6.0507
NCLIV_012050-t26_1-p1	NCLIV_012050-t26_1-p1	NCLIV_012050-t26_1-p1	transcript=NCLIV_012050-t26_1 gene=NCLIV_012050 organism=Neospora_caninum_Liverpool gene_product=putative ubiquitin carboxyl-terminal hydrolase transcript_product=putative ubiquitin carboxyl-terminal hydrolase location=FR823384:2085130-2104320(+) protein_l	1	4	1.8	432.75	4150	0	6.1721	0//0	3//0	30378000	12			175590	9.6453e+06	11024000	11784000	734786	729485	840830	8.76457e+06	8.68853e+06	1.12331e+07	307730	560355	585578	TRUE	FALSE	TRUE	FALSE	TRUE	FALSE	TRUE	FALSE	TRUE	FALSE	TRUE	FALSE	CTR	CTR	CTR	CTR	TRUE	TRUE	-3.81364	-4.34947
NCLIV_012090-t26_1-p1	NCLIV_012090-t26_1-p1	NCLIV_012090-t26_1-p1	transcript=NCLIV_012090-t26_1 gene=NCLIV_012090 organism=Neospora_caninum_Liverpool gene_product=putative ATP-dependent protease ATP-binding subunit transcript_product=putative ATP-dependent protease ATP-binding subunit location=FR823384:2122463-2132875(-)	1	6	21.6	72.476	670	0	42.481	0//0	3//0	212780000	45			7880800	41552000	4.7561e+07	43188000	47780000	30334000	34485000	4.20943e+07	3.99761e+07	3.27089e+07	2.53262e+07	1.92233e+07	2.31665e+07	TRUE	FALSE	TRUE	TRUE	FALSE	TRUE	TRUE	FALSE	TRUE	TRUE	FALSE	TRUE					TRUE	TRUE	-0.257339	-0.762306
NCLIV_012100-t26_1-p1	NCLIV_012100-t26_1-p1	NCLIV_012100-t26_1-p1	transcript=NCLIV_012100-t26_1 gene=NCLIV_012100 organism=Neospora_caninum_Liverpool gene_product=vacuolar protein sorting-associated protein transcript_product=vacuolar protein sorting-associated protein location=FR823384:2136197-2169177(+) protein_length=	1	6	1.5	917.97	8656	0.00023116	3.8616	0//0	3//0	57988000	9			149840	17623000	14872000	19348000	702978	734473	698427	1.50093e+07	1.30881e+07	1.80439e+07	2.28209e+06	4.88894e+06	2.14686e+06	TRUE	FALSE	TRUE	FALSE	TRUE	FALSE	TRUE	FALSE	TRUE	TRUE	FALSE	TRUE	CTR	CTR			TRUE	TRUE	-4.59317	-2.4031
NCLIV_012120-t26_1-p1	NCLIV_012120-t26_1-p1	NCLIV_012120-t26_1-p1	transcript=NCLIV_012120-t26_1 gene=NCLIV_012120 organism=Neospora_caninum_Liverpool gene_product=hypothetical protein transcript_product=hypothetical protein location=FR823384:2178237-2179022(+) protein_length=261 sequence_SO=chromosome SO=protein_coding i	1	29	60.2	29.471	261	0	323.31	0//0	3//0	13121000000	382			1312100000	4228400000	3888900000	4048800000	480500000	381260000	366220000	1.99718e+09	1.68675e+09	2.14826e+09	1.92714e+08	1.17534e+08	1.43355e+08	TRUE	FALSE	TRUE	TRUE	FALSE	TRUE	TRUE	FALSE	TRUE	TRUE	FALSE	TRUE					TRUE	TRUE	-3.31824	-3.70735
NCLIV_012130-t26_1-p1	NCLIV_012130-t26_1-p1	NCLIV_012130-t26_1-p1	transcript=NCLIV_012130-t26_1 gene=NCLIV_012130 organism=Neospora_caninum_Liverpool gene_product=eukaryotic translation initiation factor 3 subunit 7-like protein, related transcript_product=eukaryotic translation initiation factor 3 subunit 7-like protein	1	23	55.6	59.504	529	0	323.31	0//0	3//0	2991600000	228			119660000	1040100000	9.8337e+08	9.4808e+08	17633000	14081000	17392000	3.7077e+08	3.38404e+08	3.52271e+08	9.71225e+06	6.77939e+06	9.83849e+06	TRUE	FALSE	TRUE	TRUE	FALSE	TRUE	TRUE	FALSE	TRUE	TRUE	FALSE	TRUE					TRUE	TRUE	-5.92558	-5.35271
NCLIV_012195-t26_1-p1	NCLIV_012195-t26_1-p1	NCLIV_012195-t26_1-p1	transcript=NCLIV_012195-t26_1 gene=NCLIV_012195 organism=Neospora_caninum_Liverpool gene_product=unspecified product transcript_product=unspecified product location=FR823384:2286862-2288428(-) protein_length=161 sequence_SO=chromosome SO=protein_coding is_	1	7	58.4	17.586	161	0	132.53	0//0	3//0	752100000	56			75210000	135330000	175620000	202410000	152570000	104880000	114160000	1.05543e+08	1.23244e+08	1.6399e+08	1.02311e+08	7.75381e+07	8.04427e+07	TRUE	FALSE	TRUE	TRUE	FALSE	TRUE	TRUE	FALSE	TRUE	TRUE	FALSE	TRUE					TRUE	TRUE	-0.46565	-0.580326
NCLIV_012220-t26_1-p1	NCLIV_012220-t26_1-p1	NCLIV_012220-t26_1-p1	transcript=NCLIV_012220-t26_1 gene=NCLIV_012220 organism=Neospora_caninum_Liverpool gene_product=conserved hypothetical protein transcript_product=conserved hypothetical protein location=FR823386:7565-9667(+) protein_length=259 sequence_SO=chromosome SO=pr	1	4	29	27.848	259	0	18.333	0//0	3//0	61125000	22			5556800	16409000	31830000	17093000	927948	1.65647e+06	546532	1.68544e+07	2.32536e+07	1.9096e+07	323368	298414	700716	TRUE	FALSE	TRUE	FALSE	TRUE	FALSE	TRUE	FALSE	TRUE	FALSE	TRUE	FALSE	CTR	CTR	CTR	CTR	TRUE	TRUE	-4.45849	-5.58537
NCLIV_012230-t26_1-p1	NCLIV_012230-t26_1-p1	NCLIV_012230-t26_1-p1	transcript=NCLIV_012230-t26_1 gene=NCLIV_012230 organism=Neospora_caninum_Liverpool gene_product=Ribose-phosphate pyrophosphokinase transcript_product=Ribose-phosphate pyrophosphokinase location=FR823386:11748-14528(+) protein_length=555 sequence_SO=chromo	1	15	41.6	60.574	555	0	299.07	0//0	3//0	1102200000	154			42392000	263240000	260500000	262650000	148780000	141010000	156350000	1.18956e+08	1.41577e+08	1.37046e+08	4.13134e+07	3.68198e+07	3.80864e+07	TRUE	FALSE	TRUE	TRUE	FALSE	TRUE	TRUE	FALSE	TRUE	TRUE	FALSE	TRUE					TRUE	TRUE	-0.819015	-1.77203
NCLIV_012320-t26_1-p1	NCLIV_012320-t26_1-p1	NCLIV_012320-t26_1-p1	transcript=NCLIV_012320-t26_1 gene=NCLIV_012320 organism=Neospora_caninum_Liverpool gene_product=conserved hypothetical protein transcript_product=conserved hypothetical protein location=FR823386:73893-77292(-) protein_length=531 sequence_SO=chromosome SO=	1	3	7.5	58.39	531	0.00044663	3.2032	0//0	3//0	20582000	7			935520	8.312e+06	7.3016e+06	5.2412e+06	778958	1.28971e+06	438323	9.51438e+06	7.05692e+06	4.72365e+06	307096	576475	476782	TRUE	FALSE	TRUE	FALSE	TRUE	FALSE	TRUE	FALSE	TRUE	FALSE	TRUE	FALSE	CTR	CTR	CTR	CTR	TRUE	TRUE	-3.16552	-3.95852
NCLIV_012380-t26_1-p1	NCLIV_012380-t26_1-p1	NCLIV_012380-t26_1-p1	transcript=NCLIV_012380-t26_1 gene=NCLIV_012380 organism=Neospora_caninum_Liverpool gene_product=Methylosome subunit pICln, related transcript_product=Methylosome subunit pICln, related location=FR823386:117697-120348(-) protein_length=208 sequence_SO=chro	1	6	37.5	22.429	208	0	37.112	0//0	3//0	69309000	21			6930900	25474000	23424000	25137000	1.13274e+06	454286	838698	2.08306e+07	2.41401e+07	1.97916e+07	466890	380404	222346	TRUE	FALSE	TRUE	FALSE	TRUE	FALSE	TRUE	FALSE	TRUE	FALSE	TRUE	FALSE	CTR	CTR	CTR	CTR	TRUE	TRUE	-5.0283	-5.98105
NCLIV_012390-t26_1-p1	NCLIV_012390-t26_1-p1	NCLIV_012390-t26_1-p1	transcript=NCLIV_012390-t26_1 gene=NCLIV_012390 organism=Neospora_caninum_Liverpool gene_product=conserved hypothetical protein transcript_product=conserved hypothetical protein location=FR823386:121950-123797(+) protein_length=615 sequence_SO=chromosome S	1	10	34.5	64.565	615	0	79.584	0//0	3//0	165000000	43			6346000	67395000	5.063e+07	53115000	774136	719802	653384	3.63232e+07	2.84578e+07	1.96995e+07	512279	731651	460441	TRUE	FALSE	TRUE	FALSE	TRUE	FALSE	TRUE	FALSE	TRUE	FALSE	TRUE	FALSE	CTR	CTR	CTR	CTR	TRUE	TRUE	-6.3084	-5.61611
NCLIV_012400-t26_1-p1	NCLIV_012400-t26_1-p1	NCLIV_012400-t26_1-p1	transcript=NCLIV_012400-t26_1 gene=NCLIV_012400 organism=Neospora_caninum_Liverpool gene_product=Articulin family protein, related transcript_product=Articulin family protein, related location=FR823386:127257-128645(-) protein_length=462 sequence_SO=chromo	1	14	39.2	50.67	462	0	298.32	0//0	3//0	4884600000	255			271370000	928470000	9.5372e+08	946080000	809020000	750620000	7.8951e+08	7.84307e+08	4.83835e+08	6.07161e+08	3.51237e+08	3.64692e+08	4.34583e+08	TRUE	FALSE	TRUE	TRUE	FALSE	TRUE	TRUE	FALSE	TRUE	TRUE	FALSE	TRUE					TRUE	TRUE	-0.268389	-0.683085
NCLIV_012440-t26_1-p1	NCLIV_012440-t26_1-p1	NCLIV_012440-t26_1-p1	transcript=NCLIV_012440-t26_1 gene=NCLIV_012440 organism=Neospora_caninum_Liverpool gene_product=conserved hypothetical protein transcript_product=conserved hypothetical protein location=FR823386:165459-168266(+) protein_length=320 sequence_SO=chromosome S	1	3	22.5	34.102	320	0	6.1143	0//0	3//0	19573000	11			1505600	7155100	6.6837e+06	7045900	552984	1.35592e+06	1.30909e+06	7.28528e+06	4.97111e+06	7.63089e+06	638555	690544	519925	TRUE	FALSE	TRUE	FALSE	TRUE	FALSE	TRUE	FALSE	TRUE	FALSE	TRUE	FALSE	CTR	CTR	CTR	CTR	TRUE	TRUE	-2.80775	-3.41178
NCLIV_012470-t26_1-p1	NCLIV_012470-t26_1-p1	NCLIV_012470-t26_1-p1	transcript=NCLIV_012470-t26_1 gene=NCLIV_012470 organism=Neospora_caninum_Liverpool gene_product=putative FAD-depdendent monooxygenase transcript_product=putative FAD-depdendent monooxygenase location=FR823386:195052-204111(+) protein_length=1288 sequence_	1	7	8.9	138.43	1288	0	15.601	0//0	3//0	104720000	37			1975800	34999000	36530000	35154000	1641000	2142100	1135400	2.2109e+07	1.85712e+07	2.41409e+07	1.84356e+06	1.54454e+06	1.29116e+06	TRUE	FALSE	TRUE	TRUE	FALSE	TRUE	TRUE	FALSE	TRUE	TRUE	FALSE	TRUE					TRUE	TRUE	-4.48636	-3.79888
NCLIV_012510-t26_1-p1	NCLIV_012510-t26_1-p1	NCLIV_012510-t26_1-p1	transcript=NCLIV_012510-t26_1 gene=NCLIV_012510 organism=Neospora_caninum_Liverpool gene_product=hypothetical protein transcript_product=hypothetical protein location=FR823386:225683-227017(-) protein_length=118 sequence_SO=chromosome SO=protein_coding is_	1	10	85.6	12.886	118	0	323.31	0//0	3//0	17606000000	206			2515200000	5.9837e+09	4.5131e+09	5073500000	9.5205e+08	885790000	930370000	4.05329e+09	3.35151e+09	3.86004e+09	6.23947e+08	4.28766e+08	4.77977e+08	TRUE	FALSE	TRUE	TRUE	FALSE	TRUE	TRUE	FALSE	TRUE	TRUE	FALSE	TRUE					TRUE	TRUE	-2.48271	-2.89325
NCLIV_012550-t26_1-p1	NCLIV_012550-t26_1-p1	NCLIV_012550-t26_1-p1	transcript=NCLIV_012550-t26_1 gene=NCLIV_012550 organism=Neospora_caninum_Liverpool gene_product=putative ribonuclease H transcript_product=putative ribonuclease H location=FR823386:257849-260071(-) protein_length=740 sequence_SO=chromosome SO=protein_codi	1	5	13	76.987	740	0	12.992	0//0	3//0	31620000	15			832120	9.3575e+06	12248000	12373000	1.24456e+06	1.01462e+06	882426	1.04669e+07	1.46725e+07	7.13953e+06	569638	622285	641387	TRUE	FALSE	TRUE	FALSE	TRUE	FALSE	TRUE	FALSE	TRUE	FALSE	TRUE	FALSE	CTR	CTR	CTR	CTR	TRUE	TRUE	-3.43786	-4.07853
NCLIV_012600-t26_1-p1	NCLIV_012600-t26_1-p1	NCLIV_012600-t26_1-p1	transcript=NCLIV_012600-t26_1 gene=NCLIV_012600 organism=Neospora_caninum_Liverpool gene_product=hypothetical protein transcript_product=hypothetical protein location=FR823386:287179-290357(+) protein_length=244 sequence_SO=chromosome SO=protein_coding is_	1	6	39.8	26.315	244	0	323.31	0//0	3//0	289430000	24			19295000	96265000	102180000	104310000	829081	666574	1.06215e+06	9.00185e+07	8.36483e+07	9.07267e+07	540470	539567	637292	TRUE	FALSE	TRUE	FALSE	TRUE	FALSE	TRUE	FALSE	TRUE	FALSE	TRUE	FALSE	CTR	CTR	CTR	CTR	TRUE	TRUE	-6.91241	-7.26989
NCLIV_012610-t26_1-p1	NCLIV_012610-t26_1-p1	NCLIV_012610-t26_1-p1	transcript=NCLIV_012610-t26_1 gene=NCLIV_012610 organism=Neospora_caninum_Liverpool gene_product=conserved hypothetical protein transcript_product=conserved hypothetical protein location=FR823386:293561-295384(+) protein_length=607 sequence_SO=chromosome S	1	6	14.8	63.217	607	0	37.857	0//0	3//0	109180000	37			3411900	47078000	34753000	35668000	672141	928847	660381	2.88302e+07	2.62665e+07	2.89182e+07	601682	508453	537681	TRUE	FALSE	TRUE	FALSE	TRUE	FALSE	TRUE	FALSE	TRUE	FALSE	TRUE	FALSE	CTR	CTR	CTR	CTR	TRUE	TRUE	-5.70363	-5.67416
NCLIV_012660-t26_1-p1	NCLIV_012660-t26_1-p1	NCLIV_012660-t26_1-p1	transcript=NCLIV_012660-t26_1 gene=NCLIV_012660 organism=Neospora_caninum_Liverpool gene_product=conserved hypothetical protein transcript_product=conserved hypothetical protein location=FR823386:344732-348257(+) protein_length=756 sequence_SO=chromosome S	1	8	19.2	82.308	756	0	20.653	0//0	3//0	219860000	40			8143000	46789000	5.2451e+07	39712000	49717000	36129000	36378000	2.84959e+07	3.53543e+07	3.12841e+07	3.53688e+07	2.28843e+07	2.21992e+07	TRUE	FALSE	TRUE	TRUE	FALSE	TRUE	TRUE	FALSE	TRUE	TRUE	FALSE	TRUE					TRUE	TRUE	-0.192251	-0.270241
NCLIV_012680-t26_1-p1	NCLIV_012680-t26_1-p1	NCLIV_012680-t26_1-p1	transcript=NCLIV_012680-t26_1 gene=NCLIV_012680 organism=Neospora_caninum_Liverpool gene_product=conserved hypothetical protein transcript_product=conserved hypothetical protein location=FR823386:367750-385549(+) protein_length=4607 sequence_SO=chromosome	1	34	15	490.73	4607	0	95.079	0//0	3//0	373260000	120			1934000	131870000	128670000	124280000	843650	1.00627e+06	619272	3.14783e+07	3.41963e+07	2.71865e+07	1.08189e+06	443358	430564	TRUE	FALSE	TRUE	FALSE	TRUE	FALSE	TRUE	FALSE	TRUE	FALSE	TRUE	FALSE	CTR	CTR	CTR	CTR	TRUE	TRUE	-7.31186	-5.70416
NCLIV_012700-t26_1-p1	NCLIV_012700-t26_1-p1	NCLIV_012700-t26_1-p1	transcript=NCLIV_012700-t26_1 gene=NCLIV_012700 organism=Neospora_caninum_Liverpool gene_product=putative TCP-1/cpn60 family chaperonin transcript_product=putative TCP-1/cpn60 family chaperonin location=FR823386:395375-400763(-) protein_length=557 sequence	1	27	63.2	59.301	557	0	323.31	0//0	3//0	3023100000	226			83974000	1066600000	943330000	9.2515e+08	48210000	38469000	51647000	3.95674e+08	3.99877e+08	3.1212e+08	2.98905e+07	2.13103e+07	2.17525e+07	TRUE	FALSE	TRUE	TRUE	FALSE	TRUE	TRUE	FALSE	TRUE	TRUE	FALSE	TRUE					TRUE	TRUE	-4.41549	-3.93311
NCLIV_012770-t26_1-p1	NCLIV_012770-t26_1-p1	NCLIV_012770-t26_1-p1	transcript=NCLIV_012770-t26_1 gene=NCLIV_012770 organism=Neospora_caninum_Liverpool gene_product=putative Tyrosine kinase-like (TKL) protein transcript_product=putative Tyrosine kinase-like (TKL) protein location=FR823386:476204-490701(+) protein_length=36	1	16	10.3	395.44	3634	0	31.331	0//0	3//0	103650000	47			655990	30830000	36740000	35170000	942700	2000600	973990	1.47376e+07	1.91954e+07	1.17062e+07	486577	1.27158e+06	385184	TRUE	FALSE	TRUE	TRUE	FALSE	TRUE	TRUE	FALSE	TRUE	TRUE	FALSE	TRUE					TRUE	TRUE	-4.80151	-4.58744
NCLIV_012830-t26_1-p1	NCLIV_012830-t26_1-p1	NCLIV_012830-t26_1-p1	transcript=NCLIV_012830-t26_1 gene=NCLIV_012830 organism=Neospora_caninum_Liverpool gene_product=putative MORN repeat-containing protein transcript_product=putative MORN repeat-containing protein location=FR823386:542194-543567(-) protein_length=457 sequen	1	7	33.9	48.494	457	0	57.189	0//0	3//0	207050000	41			9859800	6.5118e+07	62366000	57785000	19932000	10335000	10280000	4.59179e+07	5.0485e+07	5.0952e+07	1.01671e+07	3.74978e+06	5.55242e+06	TRUE	FALSE	TRUE	TRUE	FALSE	TRUE	TRUE	FALSE	TRUE	TRUE	FALSE	TRUE					TRUE	TRUE	-2.26402	-3.04136
NCLIV_012860-t26_1-p1	NCLIV_012860-t26_1-p1	NCLIV_012860-t26_1-p1	transcript=NCLIV_012860-t26_1 gene=NCLIV_012860 organism=Neospora_caninum_Liverpool gene_product=Leucyl-tRNA synthetase 2, related transcript_product=Leucyl-tRNA synthetase 2, related location=FR823386:559621-569957(-) protein_length=1160 sequence_SO=chrom	1	36	41.9	131.08	1160	0	323.31	0//0	3//0	1296800000	170			23578000	432290000	4.6704e+08	441570000	8.2002e+06	2997100	3686800	9.90109e+07	1.02574e+08	9.06468e+07	5.5328e+06	1.06553e+06	1.37384e+06	TRUE	FALSE	TRUE	TRUE	FALSE	TRUE	TRUE	FALSE	TRUE	TRUE	FALSE	TRUE					TRUE	TRUE	-6.63605	-5.59814
NCLIV_012890-t26_1-p1	NCLIV_012890-t26_1-p1	NCLIV_012890-t26_1-p1	transcript=NCLIV_012890-t26_1 gene=NCLIV_012890 organism=Neospora_caninum_Liverpool gene_product=hypothetical protein transcript_product=hypothetical protein location=FR823386:597154-624461(-) protein_length=7289 sequence_SO=chromosome SO=protein_coding is	1	34	9.3	781.58	7289	0	84.489	0//0	3//0	320390000	97			1104800	110860000	116440000	113070000	2082100	2024200	1135200	2.31875e+07	2.27621e+07	2.61137e+07	3.44349e+06	1.8212e+06	822288	TRUE	FALSE	TRUE	TRUE	FALSE	TRUE	TRUE	FALSE	TRUE	TRUE	FALSE	TRUE					TRUE	TRUE	-6.07292	-3.7947
NCLIV_012910-t26_1-p1	NCLIV_012910-t26_1-p1	NCLIV_012910-t26_1-p1	transcript=NCLIV_012910-t26_1 gene=NCLIV_012910 organism=Neospora_caninum_Liverpool gene_product=Novel protein (Zgc:63649), related transcript_product=Novel protein (Zgc:63649), related location=FR823386:642824-661414(+) protein_length=4037 sequence_SO=chr	1	13	6.2	428.43	4037	0	33.232	0//0	3//0	98470000	35			596790	34385000	34989000	34962000	605348	573673	1.51847e+06	2.10842e+07	1.84877e+07	1.75584e+07	661485	685778	884333	TRUE	FALSE	TRUE	FALSE	TRUE	FALSE	TRUE	FALSE	TRUE	FALSE	TRUE	FALSE	CTR	CTR	CTR	CTR	TRUE	TRUE	-5.42783	-4.68614
NCLIV_012920-t26_1-p1	NCLIV_012920-t26_1-p1	NCLIV_012920-t26_1-p1	transcript=NCLIV_012920-t26_1 gene=NCLIV_012920 organism=Neospora_caninum_Liverpool gene_product=unspecified product transcript_product=unspecified product location=FR823386:663772-664947(-) protein_length=391 sequence_SO=chromosome SO=protein_coding is_ps	1	27	71.6	43.063	391	0	323.31	0//0	3//0	5373600000	389			233630000	833340000	1033500000	1048200000	1223400000	1069400000	1068300000	3.32892e+08	3.37447e+08	3.7755e+08	3.53613e+08	3.16358e+08	3.13502e+08	TRUE	FALSE	TRUE	TRUE	FALSE	TRUE	TRUE	FALSE	TRUE	TRUE	FALSE	TRUE					TRUE	TRUE	0.210195	-0.091393
NCLIV_012930-t26_1-p1	NCLIV_012930-t26_1-p1	NCLIV_012930-t26_1-p1	transcript=NCLIV_012930-t26_1 gene=NCLIV_012930 organism=Neospora_caninum_Liverpool gene_product=hypothetical protein transcript_product=hypothetical protein location=FR823386:669777-673695(+) protein_length=211 sequence_SO=chromosome SO=protein_coding is_	1	2	32.2	20.262	211	0	19.33	0//0	3//0	69763000	11			9966100	19607000	36663000	18877000	465619	549358	1.05211e+06	2.02397e+07	2.98887e+07	2.21615e+07	373501	664057	763071	TRUE	FALSE	TRUE	FALSE	TRUE	FALSE	TRUE	FALSE	TRUE	FALSE	TRUE	FALSE	CTR	CTR	CTR	CTR	TRUE	TRUE	-5.20726	-5.37073
NCLIV_012950-t26_1-p1	NCLIV_012950-t26_1-p1	NCLIV_012950-t26_1-p1	transcript=NCLIV_012950-t26_1 gene=NCLIV_012950 organism=Neospora_caninum_Liverpool gene_product=putative ubiquitin family domain-containing protein transcript_product=putative ubiquitin family domain-containing protein location=FR823386:695796-701971(+) p	1	16	28.5	118.21	1147	0	134.44	0//0	3//0	401520000	84			7435500	149460000	140330000	135920000	633867	1.3088e+06	584323	6.48308e+07	6.25999e+07	6.23521e+07	734666	512813	408403	TRUE	FALSE	TRUE	FALSE	TRUE	FALSE	TRUE	FALSE	TRUE	FALSE	TRUE	FALSE	CTR	CTR	CTR	CTR	TRUE	TRUE	-7.49586	-6.88311
NCLIV_012970-t26_1-p1	NCLIV_012970-t26_1-p1	NCLIV_012970-t26_1-p1	transcript=NCLIV_012970-t26_1 gene=NCLIV_012970 organism=Neospora_caninum_Liverpool gene_product=conserved hypothetical protein transcript_product=conserved hypothetical protein location=FR823386:710394-713208(+) protein_length=410 sequence_SO=chromosome S	1	5	28	42.293	410	0	16.486	0//0	3//0	149810000	31			7884800	37254000	43558000	8.0843e+07	1.42239e+06	992818	972649	3.3761e+07	3.76002e+07	6.91566e+07	813972	480991	886766	TRUE	FALSE	TRUE	FALSE	TRUE	FALSE	TRUE	FALSE	TRUE	FALSE	TRUE	FALSE	CTR	CTR	CTR	CTR	TRUE	TRUE	-5.51444	-5.98266
NCLIV_012990-t26_1-p1	NCLIV_012990-t26_1-p1	NCLIV_012990-t26_1-p1	transcript=NCLIV_012990-t26_1 gene=NCLIV_012990 organism=Neospora_caninum_Liverpool gene_product=hypothetical protein transcript_product=hypothetical protein location=FR823386:722031-748637(-) protein_length=6687 sequence_SO=chromosome SO=protein_coding is	1	2	0.8	761.21	6687	0.00022878	3.6444	0//0	3//0	7816300	5			21712	1927200	2409500	1954500	1.2051e+06	795560	683281	1.54438e+06	3.22485e+06	1.41377e+06	2.29713e+06	423269	722255	TRUE	FALSE	TRUE	FALSE	TRUE	FALSE	TRUE	FALSE	TRUE	FALSE	FALSE	FALSE	CTR	CTR			TRUE	TRUE	-1.2641	-1.10858
NCLIV_013030-t26_1-p1	NCLIV_013030-t26_1-p1	NCLIV_013030-t26_1-p1	transcript=NCLIV_013030-t26_1 gene=NCLIV_013030 organism=Neospora_caninum_Liverpool gene_product=Nitrogen-fixing NifU, C-terminal, related transcript_product=Nitrogen-fixing NifU, C-terminal, related location=FR823386:761832-763300(-) protein_length=191 se	1	4	42.9	21.335	191	0	13.107	0//0	3//0	89532000	24			8139300	14405000	16349000	17405000	17916000	19325000	19521000	1.12485e+07	1.75357e+07	1.26042e+07	1.68799e+07	1.06088e+07	1.76457e+07	TRUE	FALSE	TRUE	TRUE	FALSE	TRUE	TRUE	FALSE	TRUE	TRUE	FALSE	TRUE					TRUE	TRUE	0.24049	0.115314
NCLIV_013070-t26_1-p1	NCLIV_013070-t26_1-p1	NCLIV_013070-t26_1-p1	transcript=NCLIV_013070-t26_1 gene=NCLIV_013070 organism=Neospora_caninum_Liverpool gene_product=conserved hypothetical protein transcript_product=conserved hypothetical protein location=FR823386:786827-790599(+) protein_length=423 sequence_SO=chromosome S	1	9	34	47.895	423	0	45.893	0//0	3//0	237240000	43			9884900	8.6714e+07	6.0693e+07	70387000	17390000	17253000	7273000	4.98687e+07	5.6385e+07	5.1844e+07	5.27451e+06	1.23313e+07	2.30389e+06	TRUE	FALSE	TRUE	TRUE	FALSE	TRUE	TRUE	FALSE	TRUE	TRUE	FALSE	TRUE					TRUE	TRUE	-2.46913	-3.30868
NCLIV_013100-t26_1-p1	NCLIV_013100-t26_1-p1	NCLIV_013100-t26_1-p1	transcript=NCLIV_013100-t26_1 gene=NCLIV_013100 organism=Neospora_caninum_Liverpool gene_product=putative KH domain-containing protein transcript_product=putative KH domain-containing protein location=FR823386:806217-808670(-) protein_length=715 sequence_S	1	9	22.9	75.866	715	0	18.773	0//0	3//0	107630000	30			3075200	36743000	42599000	34799000	622592	1.6649e+06	1.02518e+06	2.64952e+07	2.63964e+07	1.65079e+07	571788	332568	566823	TRUE	FALSE	TRUE	FALSE	TRUE	FALSE	TRUE	FALSE	TRUE	FALSE	TRUE	FALSE	CTR	CTR	CTR	CTR	TRUE	TRUE	-5.21515	-5.56959
NCLIV_013120-t26_1-p1	NCLIV_013120-t26_1-p1	NCLIV_013120-t26_1-p1	transcript=NCLIV_013120-t26_1 gene=NCLIV_013120 organism=Neospora_caninum_Liverpool gene_product=putative activator 1 36 kDa transcript_product=putative activator 1 36 kDa location=FR823386:826073-834785(+) protein_length=403 sequence_SO=chromosome SO=prot	1	11	44.2	44.189	403	0	14.441	0//0	3//0	379480000	38			13085000	96509000	130870000	108940000	31515000	29488000	22180000	7.40123e+07	7.4935e+07	7.5095e+07	2.03181e+07	1.53583e+07	1.46628e+07	TRUE	FALSE	TRUE	TRUE	FALSE	TRUE	TRUE	FALSE	TRUE	TRUE	FALSE	TRUE					TRUE	TRUE	-2.02025	-2.16939
NCLIV_013130-t26_1-p1	NCLIV_013130-t26_1-p1	NCLIV_013130-t26_1-p1	transcript=NCLIV_013130-t26_1 gene=NCLIV_013130 organism=Neospora_caninum_Liverpool gene_product=conserved hypothetical protein transcript_product=conserved hypothetical protein location=FR823386:836637-847367(-) protein_length=1139 sequence_SO=chromosome	1	13	25.9	123.24	1139	0	52.769	0//0	3//0	242410000	64			5386800	4.7165e+07	5.6203e+07	50815000	30242000	48015000	39004000	3.14619e+07	2.99649e+07	1.82111e+07	6.59105e+06	2.48089e+07	2.425e+07	TRUE	FALSE	TRUE	TRUE	FALSE	TRUE	TRUE	FALSE	TRUE	TRUE	FALSE	TRUE					TRUE	TRUE	-0.416652	-0.704758
NCLIV_013150-t26_1-p1	NCLIV_013150-t26_1-p1	NCLIV_013150-t26_1-p1	transcript=NCLIV_013150-t26_1 gene=NCLIV_013150 organism=Neospora_caninum_Liverpool gene_product=conserved hypothetical protein transcript_product=conserved hypothetical protein location=FR823386:860544-861968(+) protein_length=330 sequence_SO=chromosome S	1	11	45.2	36.367	330	0	161.76	0//0	3//0	811200000	114			67600000	280770000	249240000	236560000	13362000	11704000	8275100	1.42948e+08	1.33487e+08	1.08278e+08	4.21986e+06	4.68742e+06	4.21944e+06	TRUE	FALSE	TRUE	TRUE	FALSE	TRUE	TRUE	FALSE	TRUE	TRUE	FALSE	TRUE					TRUE	TRUE	-4.54764	-4.86515
NCLIV_013160-t26_1-p1	NCLIV_013160-t26_1-p1	NCLIV_013160-t26_1-p1	transcript=NCLIV_013160-t26_1 gene=NCLIV_013160 organism=Neospora_caninum_Liverpool gene_product=conserved hypothetical protein transcript_product=conserved hypothetical protein location=FR823386:865769-874619(+) protein_length=1907 sequence_SO=chromosome	1	2	2.8	204.65	1907	0.00025082	5.3286	0//0	3//0	15855000	4			180170	6167500	564918	9743700	1.05476e+06	1.80245e+06	774515	7.81714e+06	2.05934e+06	7.81996e+06	417589	554261	373347	TRUE	FALSE	FALSE	FALSE	TRUE	FALSE	TRUE	FALSE	TRUE	FALSE	TRUE	FALSE	CTR		CTR	CTR	TRUE	TRUE	-1.50901	-3.50287
NCLIV_013170-t26_1-p1	NCLIV_013170-t26_1-p1	NCLIV_013170-t26_1-p1	transcript=NCLIV_013170-t26_1 gene=NCLIV_013170 organism=Neospora_caninum_Liverpool gene_product=putative WD domain-containing protein transcript_product=putative WD domain-containing protein location=FR823386:880502-893450(+) protein_length=3177 sequence_	1	18	11	338.44	3177	0	37.383	0//0	3//0	141740000	41			1082000	48545000	49885000	55192000	965182	1.50605e+06	1.13294e+06	1.81876e+07	1.74492e+07	2.99394e+07	402313	649067	227594	TRUE	FALSE	TRUE	FALSE	TRUE	FALSE	TRUE	FALSE	TRUE	FALSE	TRUE	FALSE	CTR	CTR	CTR	CTR	TRUE	TRUE	-5.43615	-5.76219
NCLIV_013180-t26_1-p1	NCLIV_013180-t26_1-p1;NCLIV_013200-t26_1-p1	NCLIV_013180-t26_1-p1	transcript=NCLIV_013180-t26_1 gene=NCLIV_013180 organism=Neospora_caninum_Liverpool gene_product=GM04207p, related transcript_product=GM04207p, related location=FR823386:897833-903249(-) protein_length=721 sequence_SO=chromosome SO=protein_coding is_pseudo	2	10	22.7	81.211	721	0	38.351	0//0	3//0	642590000	68			15300000	107970000	108550000	9.822e+07	152230000	139290000	150260000	7.8418e+07	8.51095e+07	4.65624e+07	5.00482e+07	9.66088e+07	1.29641e+08	TRUE	FALSE	TRUE	TRUE	FALSE	TRUE	TRUE	FALSE	TRUE	TRUE	FALSE	TRUE					TRUE	TRUE	0.489575	0.337417
NCLIV_013210-t26_1-p1	NCLIV_013210-t26_1-p1;NCLIV_013190-t26_1-p1	NCLIV_013210-t26_1-p1	transcript=NCLIV_013210-t26_1 gene=NCLIV_013210 organism=Neospora_caninum_Liverpool gene_product=hypothetical protein transcript_product=hypothetical protein location=FR823386:922403-930104(+) protein_length=671 sequence_SO=chromosome SO=protein_coding is_	2	8	30.1	72.129	671	0	21.478	0//0	3//0	72970000	22			2280300	24762000	28275000	24686000	904157	692434	863692	2.28864e+07	2.46453e+07	1.47346e+07	1.11841e+06	478791	446170	TRUE	FALSE	TRUE	FALSE	TRUE	FALSE	TRUE	FALSE	TRUE	FALSE	TRUE	FALSE	CTR	CTR	CTR	CTR	TRUE	TRUE	-4.98805	-5.02874
NCLIV_013260-t26_1-p1	NCLIV_013260-t26_1-p1	NCLIV_013260-t26_1-p1	transcript=NCLIV_013260-t26_1 gene=NCLIV_013260 organism=Neospora_caninum_Liverpool gene_product=conserved hypothetical protein transcript_product=conserved hypothetical protein location=FR823386:967172-967744(-) protein_length=190 sequence_SO=chromosome S	1	5	31.6	20.404	190	0	210.09	0//0	3//0	4526500000	120			502950000	858040000	861690000	8.0017e+08	9.3684e+08	8.4656e+08	884130000	6.6469e+08	7.45125e+08	7.20833e+08	6.68937e+08	5.08209e+08	5.92573e+08	TRUE	FALSE	TRUE	TRUE	FALSE	TRUE	TRUE	FALSE	TRUE	TRUE	FALSE	TRUE					TRUE	TRUE	0.0817177	-0.275182
NCLIV_013280-t26_1-p1	NCLIV_013280-t26_1-p1	NCLIV_013280-t26_1-p1	transcript=NCLIV_013280-t26_1 gene=NCLIV_013280 organism=Neospora_caninum_Liverpool gene_product=conserved hypothetical protein transcript_product=conserved hypothetical protein location=FR823386:973515-990512(+) protein_length=5104 sequence_SO=chromosome	1	3	1.1	548.48	5104	0.0031712	2.224	0//0	3//0	32095000	3			140150	703566	384506	362218	13517000	13189000	11487000	644553	485651	2.14038e+06	1.02962e+07	1.02554e+07	8.18737e+06	FALSE	TRUE	FALSE	TRUE	FALSE	TRUE	TRUE	FALSE	FALSE	TRUE	FALSE	TRUE	M	M			TRUE	TRUE	4.78371	3.44451
NCLIV_013290-t26_1-p1	NCLIV_013290-t26_1-p1	NCLIV_013290-t26_1-p1	transcript=NCLIV_013290-t26_1 gene=NCLIV_013290 organism=Neospora_caninum_Liverpool gene_product=conserved hypothetical protein transcript_product=conserved hypothetical protein location=FR823386:991906-999784(-) protein_length=1233 sequence_SO=chromosome	1	7	10.6	130.23	1233	0	16.215	0//0	3//0	67540000	30			1164500	12771000	12314000	24518000	5.9951e+06	8639900	10843000	1.18298e+07	1.20173e+07	1.67883e+07	5.54002e+06	6.05562e+06	6.08032e+06	TRUE	FALSE	TRUE	TRUE	FALSE	TRUE	TRUE	FALSE	TRUE	TRUE	FALSE	TRUE					TRUE	TRUE	-0.926435	-1.18282
NCLIV_013320-t26_1-p1	NCLIV_013320-t26_1-p1	NCLIV_013320-t26_1-p1	transcript=NCLIV_013320-t26_1 gene=NCLIV_013320 organism=Neospora_caninum_Liverpool gene_product=hypothetical protein transcript_product=hypothetical protein location=FR823386:1021549-1022981(-) protein_length=150 sequence_SO=chromosome SO=protein_coding i	1	9	55.3	17.187	150	0	149.15	0//0	3//0	2937400000	139			489570000	1018800000	797380000	726540000	111490000	105300000	103980000	5.09691e+08	7.18209e+08	5.61764e+08	5.16739e+07	5.21009e+07	4.37512e+07	TRUE	FALSE	TRUE	TRUE	FALSE	TRUE	TRUE	FALSE	TRUE	TRUE	FALSE	TRUE					TRUE	TRUE	-2.97246	-3.5899
NCLIV_013360-t26_1-p1	NCLIV_013360-t26_1-p1	NCLIV_013360-t26_1-p1	transcript=NCLIV_013360-t26_1 gene=NCLIV_013360 organism=Neospora_caninum_Liverpool gene_product=putative plectin transcript_product=putative plectin location=FR823386:1052290-1064829(+) protein_length=2378 sequence_SO=chromosome SO=protein_coding is_pseud	1	23	14.3	260.35	2378	0	99.657	0//0	3//0	290310000	86			2569100	113340000	101530000	8.4539e+07	2141700	1754200	2093400	3.74553e+07	3.2419e+07	2.79125e+07	2.33931e+06	968409	1.63948e+06	TRUE	FALSE	TRUE	TRUE	FALSE	TRUE	TRUE	FALSE	TRUE	TRUE	FALSE	TRUE					TRUE	TRUE	-5.6388	-4.38523
NCLIV_013380-t26_1-p1	NCLIV_013380-t26_1-p1	NCLIV_013380-t26_1-p1	transcript=NCLIV_013380-t26_1 gene=NCLIV_013380 organism=Neospora_caninum_Liverpool gene_product=hypothetical protein transcript_product=hypothetical protein location=FR823386:1076276-1078041(+) protein_length=87 sequence_SO=chromosome SO=protein_coding is	1	4	56.3	10.082	87	0	108.41	0//0	3//0	537600000	38			107520000	197750000	172550000	171010000	1.72511e+06	19630000	9.6236e+06	1.96017e+08	1.61951e+08	1.63116e+08	2.71267e+06	9.94732e+06	2.34535e+06	TRUE	FALSE	TRUE	TRUE	FALSE	FALSE	TRUE	FALSE	TRUE	TRUE	FALSE	TRUE					TRUE	TRUE	-4.70936	-5.44006
NCLIV_013410-t26_1-p1	NCLIV_013410-t26_1-p1	NCLIV_013410-t26_1-p1	transcript=NCLIV_013410-t26_1 gene=NCLIV_013410 organism=Neospora_caninum_Liverpool gene_product=putative MmgE/PrpD family domain containing protein transcript_product=putative MmgE/PrpD family domain containing protein location=FR823386:1112524-1118205(-)	1	5	20.6	43.045	399	0	9.6302	0//0	3//0	53877000	17			2565600	16099000	20134000	21042000	715969	618091	1.03747e+06	1.30115e+07	1.28104e+07	1.47559e+07	436043	430672	375708	TRUE	FALSE	TRUE	FALSE	TRUE	FALSE	TRUE	FALSE	TRUE	FALSE	TRUE	FALSE	CTR	CTR	CTR	CTR	TRUE	TRUE	-4.61958	-5.02976
NCLIV_013460-t26_1-p1	NCLIV_013460-t26_1-p1	NCLIV_013460-t26_1-p1	transcript=NCLIV_013460-t26_1 gene=NCLIV_013460 organism=Neospora_caninum_Liverpool gene_product=hypothetical protein transcript_product=hypothetical protein location=FR823386:1148280-1149554(-) protein_length=424 sequence_SO=chromosome SO=protein_coding i	1	6	24.5	46.364	424	0	64.717	0//0	3//0	355410000	49			19745000	9.4472e+07	106450000	137550000	12342000	13908000	9.3479e+06	9.37229e+07	6.32418e+07	1.02545e+08	6.01237e+06	5.5275e+06	4.43259e+06	TRUE	FALSE	TRUE	TRUE	FALSE	TRUE	TRUE	FALSE	TRUE	TRUE	FALSE	TRUE					TRUE	TRUE	-3.25056	-4.00351
NCLIV_013470-t26_1-p1	NCLIV_013470-t26_1-p1	NCLIV_013470-t26_1-p1	transcript=NCLIV_013470-t26_1 gene=NCLIV_013470 organism=Neospora_caninum_Liverpool gene_product=Spermine/spermidine synthase family protein transcript_product=Spermine/spermidine synthase family protein location=FR823386:1151692-1161108(+) protein_length=	1	5	10.1	89.021	819	0	8.8357	0//0	3//0	27811000	11			897120	9.655e+06	10415000	10876000	1.36328e+06	1.10834e+06	714463	6.2088e+06	9.23551e+06	9.76792e+06	530409	599406	790390	TRUE	FALSE	TRUE	FALSE	TRUE	FALSE	TRUE	FALSE	TRUE	FALSE	TRUE	FALSE	CTR	CTR	CTR	CTR	TRUE	TRUE	-3.32817	-3.70738
NCLIV_013510-t26_1-p1	NCLIV_013510-t26_1-p1	NCLIV_013510-t26_1-p1	transcript=NCLIV_013510-t26_1 gene=NCLIV_013510 organism=Neospora_caninum_Liverpool gene_product=DEAD/DEAH box helicase family protein, related transcript_product=DEAD/DEAH box helicase family protein, related location=FR823386:1176110-1187378(-) protein_l	1	6	11.8	134.77	1202	0	8.2634	0//0	3//0	478750000	11			7365300	10247000	12434000	14350000	1.67875e+06	1.38516e+06	591353	8.74719e+06	1.15488e+07	1.45554e+07	1.31678e+08	1.61801e+08	1.33242e+08	TRUE	FALSE	TRUE	FALSE	TRUE	FALSE	TRUE	FALSE	TRUE	TRUE	FALSE	TRUE	CTR	CTR			TRUE	TRUE	-3.45893	3.6383
NCLIV_013570-t26_1-p1	NCLIV_013570-t26_1-p1	NCLIV_013570-t26_1-p1	transcript=NCLIV_013570-t26_1 gene=NCLIV_013570 organism=Neospora_caninum_Liverpool gene_product=conserved hypothetical protein transcript_product=conserved hypothetical protein location=FR823386:1230280-1232778(-) protein_length=165 sequence_SO=chromosome	1	3	29.7	18.92	165	0	12.023	0//0	3//0	170480000	26			18942000	56461000	59400000	6.7923e+07	639417	805684	892822	5.37366e+07	6.35396e+07	5.83377e+07	471462	546069	436056	TRUE	FALSE	TRUE	FALSE	TRUE	FALSE	TRUE	FALSE	TRUE	FALSE	TRUE	FALSE	CTR	CTR	CTR	CTR	TRUE	TRUE	-6.30595	-6.91961
NCLIV_013610-t26_1-p1	NCLIV_013610-t26_1-p1	NCLIV_013610-t26_1-p1	transcript=NCLIV_013610-t26_1 gene=NCLIV_013610 organism=Neospora_caninum_Liverpool gene_product=Ubiquitin carboxyl-terminal hydrolase, related transcript_product=Ubiquitin carboxyl-terminal hydrolase, related location=FR823386:1258919-1263221(-) protein_l	1	14	32.3	69.575	635	0	65.901	0//0	3//0	302120000	64			11190000	109600000	107310000	104850000	2.09871e+06	1.35e+06	1.56208e+06	6.45005e+07	5.304e+07	5.55473e+07	716810	647721	495010	TRUE	FALSE	TRUE	FALSE	TRUE	FALSE	TRUE	FALSE	TRUE	FALSE	TRUE	FALSE	CTR	CTR	CTR	CTR	TRUE	TRUE	-6.02933	-6.55242
NCLIV_013620-t26_1-p1	NCLIV_013620-t26_1-p1	NCLIV_013620-t26_1-p1	transcript=NCLIV_013620-t26_1 gene=NCLIV_013620 organism=Neospora_caninum_Liverpool gene_product=Ubiquitin carboxyl-terminal hydrolase, related transcript_product=Ubiquitin carboxyl-terminal hydrolase, related location=FR823386:1264413-1267995(-) protein_l	1	4	15.9	44.38	414	0	12.044	0//0	3//0	114620000	25			6742300	46470000	36486000	38778000	765071	685570	1.02095e+06	3.79286e+07	3.10697e+07	3.41674e+07	595904	655449	487162	TRUE	FALSE	TRUE	FALSE	TRUE	FALSE	TRUE	FALSE	TRUE	FALSE	TRUE	FALSE	CTR	CTR	CTR	CTR	TRUE	TRUE	-5.63524	-5.89701
NCLIV_013640-t26_1-p1	NCLIV_013640-t26_1-p1	NCLIV_013640-t26_1-p1	transcript=NCLIV_013640-t26_1 gene=NCLIV_013640 organism=Neospora_caninum_Liverpool gene_product=hypothetical protein transcript_product=hypothetical protein location=FR823386:1273824-1281561(+) protein_length=958 sequence_SO=chromosome SO=protein_coding i	1	6	11.3	99.889	958	0	46.821	0//0	3//0	80558000	29			2877100	36999000	26996000	14387000	2297700	1853000	2231400	2.30504e+07	1.76901e+07	1.4186e+07	865828	557011	1.16952e+06	TRUE	FALSE	TRUE	TRUE	FALSE	TRUE	TRUE	FALSE	TRUE	TRUE	FALSE	TRUE					TRUE	TRUE	-3.52093	-4.44138
NCLIV_013660-t26_1-p1	NCLIV_013660-t26_1-p1	NCLIV_013660-t26_1-p1	transcript=NCLIV_013660-t26_1 gene=NCLIV_013660 organism=Neospora_caninum_Liverpool gene_product=putative regulator of chromosome condensation transcript_product=putative regulator of chromosome condensation location=FR823386:1285242-1291404(-) protein_len	1	20	40.6	121.12	1162	0	126.17	0//0	3//0	520940000	125			11576000	188910000	179640000	176800000	6.5364e+06	3599900	3691600	4.93221e+07	5.61575e+07	6.8449e+07	4.58231e+06	4.51503e+06	5.6003e+06	TRUE	FALSE	TRUE	TRUE	FALSE	TRUE	TRUE	FALSE	TRUE	TRUE	FALSE	TRUE					TRUE	TRUE	-5.3586	-3.55874
NCLIV_013670-t26_1-p1	NCLIV_013670-t26_1-p1	NCLIV_013670-t26_1-p1	transcript=NCLIV_013670-t26_1 gene=NCLIV_013670 organism=Neospora_caninum_Liverpool gene_product=conserved hypothetical protein transcript_product=conserved hypothetical protein location=FR823386:1294150-1296956(+) protein_length=407 sequence_SO=chromosome	1	10	38.6	43.738	407	0	27.213	0//0	3//0	247690000	89			14570000	53109000	54442000	58612000	37588000	30834000	39305000	3.84159e+07	3.66277e+07	3.31091e+07	1.62524e+07	1.33575e+07	1.71039e+07	TRUE	FALSE	TRUE	TRUE	FALSE	TRUE	TRUE	FALSE	TRUE	TRUE	FALSE	TRUE					TRUE	TRUE	-0.631788	-1.21641
NCLIV_013690-t26_1-p1	NCLIV_013690-t26_1-p1	NCLIV_013690-t26_1-p1	transcript=NCLIV_013690-t26_1 gene=NCLIV_013690 organism=Neospora_caninum_Liverpool gene_product=GF22565, related transcript_product=GF22565, related location=FR823386:1312128-1317011(+) protein_length=552 sequence_SO=chromosome SO=protein_coding is_pseudo	1	2	7.6	59.267	552	0.00024777	5.0326	0//0	3//0	20453000	9			730460	8.7606e+06	6.6197e+06	6614600	674017	992945	665890	7.34994e+06	6.7762e+06	6.68764e+06	291076	486009	336549	TRUE	FALSE	TRUE	FALSE	TRUE	FALSE	TRUE	FALSE	TRUE	FALSE	TRUE	FALSE	CTR	CTR	CTR	CTR	TRUE	TRUE	-3.24982	-4.25743
NCLIV_013700-t26_1-p1	NCLIV_013700-t26_1-p1	NCLIV_013700-t26_1-p1	transcript=NCLIV_013700-t26_1 gene=NCLIV_013700 organism=Neospora_caninum_Liverpool gene_product=putative CHCH domain-containing protein transcript_product=putative CHCH domain-containing protein location=FR823386:1318519-1320820(-) protein_length=169 sequ	1	4	42.6	16.801	169	0	185.82	0//0	3//0	661410000	50			94488000	198100000	215300000	189510000	45384000	4.3516e+07	39377000	1.68468e+08	1.79807e+08	1.8594e+08	3.16613e+07	2.13712e+07	2.69092e+07	TRUE	FALSE	TRUE	TRUE	FALSE	TRUE	TRUE	FALSE	TRUE	TRUE	FALSE	TRUE					TRUE	TRUE	-2.23318	-2.75768
NCLIV_013730-t26_1-p1	NCLIV_013730-t26_1-p1	NCLIV_013730-t26_1-p1	transcript=NCLIV_013730-t26_1 gene=NCLIV_013730 organism=Neospora_caninum_Liverpool gene_product=conserved hypothetical protein transcript_product=conserved hypothetical protein location=FR823386:1345295-1346774(+) protein_length=456 sequence_SO=chromosome	1	9	45.4	48.338	456	0	52.477	0//0	3//0	197860000	52			8602700	43856000	68940000	48144000	24888000	17015000	15928000	3.41904e+07	5.27913e+07	4.1202e+07	1.06646e+07	6.67499e+06	6.30511e+06	TRUE	FALSE	TRUE	TRUE	FALSE	TRUE	TRUE	FALSE	TRUE	TRUE	FALSE	TRUE					TRUE	TRUE	-1.47722	-2.45745
NCLIV_013780-t26_1-p1	NCLIV_013780-t26_1-p1	NCLIV_013780-t26_1-p1	transcript=NCLIV_013780-t26_1 gene=NCLIV_013780 organism=Neospora_caninum_Liverpool gene_product=hypothetical protein transcript_product=hypothetical protein location=FR823386:1376572-1379004(-) protein_length=236 sequence_SO=chromosome SO=protein_coding i	1	14	54.7	25.863	236	0	249.81	0//0	3//0	1870600000	106			170060000	6.5257e+08	549690000	5.9941e+08	69770000	39871000	5.8033e+07	3.68917e+08	2.84149e+08	3.433e+08	2.67984e+07	1.09184e+07	2.10593e+07	TRUE	FALSE	TRUE	TRUE	FALSE	TRUE	TRUE	FALSE	TRUE	TRUE	FALSE	TRUE					TRUE	TRUE	-3.45975	-4.17061
NCLIV_013790-t26_1-p1	NCLIV_013790-t26_1-p1	NCLIV_013790-t26_1-p1	transcript=NCLIV_013790-t26_1 gene=NCLIV_013790 organism=Neospora_caninum_Liverpool gene_product=hypothetical protein transcript_product=hypothetical protein location=FR823386:1386876-1397701(+) protein_length=2092 sequence_SO=chromosome SO=protein_coding	1	20	15.9	225.43	2092	0	48.653	0//0	3//0	178060000	52			1762900	49532000	7.4194e+07	6.952e+07	295599	748480	1.26853e+06	2.03973e+07	3.20039e+07	2.03109e+07	322928	492321	315085	TRUE	FALSE	TRUE	FALSE	TRUE	FALSE	TRUE	FALSE	TRUE	FALSE	TRUE	FALSE	CTR	CTR	CTR	CTR	TRUE	TRUE	-6.59866	-6.00463
NCLIV_013800-t26_1-p1	NCLIV_013800-t26_1-p1	NCLIV_013800-t26_1-p1	transcript=NCLIV_013800-t26_1 gene=NCLIV_013800 organism=Neospora_caninum_Liverpool gene_product=conserved hypothetical protein transcript_product=conserved hypothetical protein location=FR823386:1399886-1401810(-) protein_length=375 sequence_SO=chromosome	1	3	14.1	39.108	375	0.00023026	3.7822	0//0	3//0	22781000	5			1752400	9.8927e+06	8.0282e+06	6877000	1.20605e+06	822359	719296	7.21331e+06	8.06322e+06	9.43552e+06	403426	516872	662624	TRUE	FALSE	TRUE	FALSE	TRUE	FALSE	TRUE	FALSE	TRUE	FALSE	TRUE	FALSE	CTR	CTR	CTR	CTR	TRUE	TRUE	-3.19348	-3.9852
NCLIV_013810-t26_1-p1	NCLIV_013810-t26_1-p1;sp|Q99661-2|KIF2C_HUMAN	NCLIV_013810-t26_1-p1	transcript=NCLIV_013810-t26_1 gene=NCLIV_013810 organism=Neospora_caninum_Liverpool gene_product=hypothetical protein transcript_product=hypothetical protein location=FR823386:1405480-1414837(-) protein_length=1398 sequence_SO=chromosome SO=protein_coding	2	6	8.6	148.22	1398	0	10.665	0//0	3//0	39739000	13			537010	13394000	15239000	12294000	918376	1.21538e+06	1.07709e+06	1.55217e+07	1.04616e+07	7.55423e+06	589461	596985	705250	TRUE	FALSE	TRUE	FALSE	TRUE	FALSE	TRUE	FALSE	TRUE	FALSE	TRUE	FALSE	CTR	CTR	CTR	CTR	TRUE	TRUE	-3.6758	-4.09036
NCLIV_013840-t26_1-p1	NCLIV_013840-t26_1-p1	NCLIV_013840-t26_1-p1	transcript=NCLIV_013840-t26_1 gene=NCLIV_013840 organism=Neospora_caninum_Liverpool gene_product=hypothetical protein transcript_product=hypothetical protein location=FR823386:1471401-1477026(+) protein_length=792 sequence_SO=chromosome SO=protein_coding i	1	18	40.7	84.741	792	0	82.878	0//0	3//0	618360000	98			14723000	161170000	148080000	158590000	65817000	54352000	79127000	7.49239e+07	7.23956e+07	7.98065e+07	1.75809e+07	1.6649e+07	2.60775e+07	TRUE	FALSE	TRUE	TRUE	FALSE	TRUE	TRUE	FALSE	TRUE	TRUE	FALSE	TRUE					TRUE	TRUE	-1.24703	-1.94186
NCLIV_013860-t26_1-p1	NCLIV_013860-t26_1-p1	NCLIV_013860-t26_1-p1	transcript=NCLIV_013860-t26_1 gene=NCLIV_013860 organism=Neospora_caninum_Liverpool gene_product=F2J6.5 protein, related transcript_product=F2J6.5 protein, related location=FR823386:1486541-1492281(+) protein_length=779 sequence_SO=chromosome SO=protein_co	1	6	15.1	83.513	779	0	10.814	0//0	3//0	61540000	12			1985200	22974000	24206000	16498000	709160	900015	1.05078e+06	1.87136e+07	1.88526e+07	9.49215e+06	448033	508478	682282	TRUE	FALSE	TRUE	FALSE	TRUE	FALSE	TRUE	FALSE	TRUE	FALSE	TRUE	FALSE	CTR	CTR	CTR	CTR	TRUE	TRUE	-4.57993	-4.79836
NCLIV_013910-t26_1-p1	NCLIV_013910-t26_1-p1	NCLIV_013910-t26_1-p1	transcript=NCLIV_013910-t26_1 gene=NCLIV_013910 organism=Neospora_caninum_Liverpool gene_product=Pdcd4-prov protein, related transcript_product=Pdcd4-prov protein, related location=FR823386:1517759-1524130(+) protein_length=504 sequence_SO=chromosome SO=pr	1	23	66.9	57.614	504	0	323.31	0//0	3//0	767200000	141			26455000	209220000	241080000	263370000	24822000	44759000	36060000	8.54607e+07	1.13632e+08	9.90808e+07	1.1992e+07	3.46615e+07	2.55394e+07	TRUE	FALSE	TRUE	TRUE	FALSE	TRUE	TRUE	FALSE	TRUE	TRUE	FALSE	TRUE					TRUE	TRUE	-2.79107	-2.16734
NCLIV_013930-t26_1-p1	NCLIV_013930-t26_1-p1	NCLIV_013930-t26_1-p1	transcript=NCLIV_013930-t26_1 gene=NCLIV_013930 organism=Neospora_caninum_Liverpool gene_product=putative signal recognition particle 19 kDa protein transcript_product=putative signal recognition particle 19 kDa protein location=FR823386:1533632-1535357(-)	1	4	20.3	25.599	237	0.00022619	3.4239	0//0	3//0	93069000	14			15511000	35331000	30518000	34246000	562694	620453	448584	2.53737e+07	2.60199e+07	3.35804e+07	811579	288376	440206	TRUE	FALSE	TRUE	FALSE	TRUE	FALSE	TRUE	FALSE	TRUE	FALSE	TRUE	FALSE	CTR	CTR	CTR	CTR	TRUE	TRUE	-5.94902	-5.90509
NCLIV_013940-t26_1-p1	NCLIV_013940-t26_1-p1	NCLIV_013940-t26_1-p1	transcript=NCLIV_013940-t26_1 gene=NCLIV_013940 organism=Neospora_caninum_Liverpool gene_product=Heat shock protein 17.4, related transcript_product=Heat shock protein 17.4, related location=FR823386:1540341-1541168(+) protein_length=275 sequence_SO=chromo	1	5	28	30.676	275	0	7.6731	0//0	3//0	116020000	19			6824600	24384000	25250000	31197000	13485000	17132000	13438000	3.00789e+07	2.76378e+07	2.56956e+07	5.06633e+06	8.82999e+06	4.30476e+06	TRUE	FALSE	TRUE	TRUE	FALSE	TRUE	TRUE	FALSE	TRUE	TRUE	FALSE	TRUE					TRUE	TRUE	-0.876419	-2.26447
NCLIV_013950-t26_1-p1	NCLIV_013950-t26_1-p1	NCLIV_013950-t26_1-p1	transcript=NCLIV_013950-t26_1 gene=NCLIV_013950 organism=Neospora_caninum_Liverpool gene_product=hypothetical protein transcript_product=hypothetical protein location=FR823386:1542916-1546151(-) protein_length=290 sequence_SO=chromosome SO=protein_coding i	1	3	22.1	30.502	290	0	8.7805	0//0	3//0	64554000	18			8069300	28224000	18777000	19493000	851966	913261	646328	2.78967e+07	1.64582e+07	2.00275e+07	381405	513408	508761	TRUE	FALSE	TRUE	FALSE	TRUE	FALSE	TRUE	FALSE	TRUE	FALSE	TRUE	FALSE	CTR	CTR	CTR	CTR	TRUE	TRUE	-4.77544	-5.49801
NCLIV_014020-t26_1-p1	NCLIV_014020-t26_1-p1	NCLIV_014020-t26_1-p1	transcript=NCLIV_014020-t26_1 gene=NCLIV_014020 organism=Neospora_caninum_Liverpool gene_product=Peroxiredoxin-2E-1, related transcript_product=Peroxiredoxin-2E-1, related location=FR823386:1581678-1582481(+) protein_length=267 sequence_SO=chromosome SO=pr	1	11	53.6	28.406	267	0	320.4	0//0	3//0	2243700000	167			186970000	580290000	5.4161e+08	503750000	262000000	227440000	246210000	3.46412e+08	3.4947e+08	3.28367e+08	1.23639e+08	1.03672e+08	1.00248e+08	TRUE	FALSE	TRUE	TRUE	FALSE	TRUE	TRUE	FALSE	TRUE	TRUE	FALSE	TRUE					TRUE	TRUE	-1.14393	-1.65041
NCLIV_014040-t26_1-p1	NCLIV_014040-t26_1-p1	NCLIV_014040-t26_1-p1	transcript=NCLIV_014040-t26_1 gene=NCLIV_014040 organism=Neospora_caninum_Liverpool gene_product=conserved hypothetical protein transcript_product=conserved hypothetical protein location=FR823386:1596384-1598102(-) protein_length=400 sequence_SO=chromosome	1	19	61.8	44.452	400	0	323.31	0//0	3//0	1712300000	194			68492000	4.8218e+08	444210000	453780000	187350000	141770000	159760000	2.88523e+08	2.25346e+08	2.39791e+08	5.7456e+07	4.59526e+07	5.22977e+07	TRUE	FALSE	TRUE	TRUE	FALSE	TRUE	TRUE	FALSE	TRUE	TRUE	FALSE	TRUE					TRUE	TRUE	-1.50587	-2.27301
NCLIV_014050-t26_1-p1	NCLIV_014050-t26_1-p1	NCLIV_014050-t26_1-p1	transcript=NCLIV_014050-t26_1 gene=NCLIV_014050 organism=Neospora_caninum_Liverpool gene_product=conserved hypothetical protein transcript_product=conserved hypothetical protein location=FR823386:1600341-1601616(+) protein_length=303 sequence_SO=chromosome	1	7	38.3	33.46	303	0	75.734	0//0	3//0	422030000	75			26377000	112050000	98990000	9.8073e+07	61822000	46791000	5.2215e+07	8.24964e+07	7.15127e+07	7.64064e+07	3.13682e+07	2.20067e+07	2.48776e+07	TRUE	FALSE	TRUE	TRUE	FALSE	TRUE	TRUE	FALSE	TRUE	TRUE	FALSE	TRUE					TRUE	TRUE	-0.949465	-1.57138
NCLIV_014060-t26_1-p1	NCLIV_014060-t26_1-p1	NCLIV_014060-t26_1-p1	transcript=NCLIV_014060-t26_1 gene=NCLIV_014060 organism=Neospora_caninum_Liverpool gene_product=putative lysophospholipase transcript_product=putative lysophospholipase location=FR823386:1605594-1608443(-) protein_length=949 sequence_SO=chromosome SO=prot	1	37	57.9	106.06	949	0	323.31	0//0	3//0	6006800000	458			115520000	1404300000	1402600000	1463300000	862600000	7.5909e+08	895210000	5.25312e+08	4.77677e+08	5.06981e+08	1.84121e+08	1.99765e+08	1.88311e+08	TRUE	FALSE	TRUE	TRUE	FALSE	TRUE	TRUE	FALSE	TRUE	TRUE	FALSE	TRUE					TRUE	TRUE	-0.765925	-1.39969
NCLIV_014070-t26_1-p1	NCLIV_014070-t26_1-p1	NCLIV_014070-t26_1-p1	transcript=NCLIV_014070-t26_1 gene=NCLIV_014070 organism=Neospora_caninum_Liverpool gene_product=putative u6 snRNA-associated Sm-like protein transcript_product=putative u6 snRNA-associated Sm-like protein location=FR823386:1613162-1614609(+) protein_lengt	1	5	76.8	10.841	99	0	18.247	0//0	3//0	224210000	26			37368000	85627000	73790000	75137000	807300	1.00675e+06	689562	7.39399e+07	6.51701e+07	5.86965e+07	310096	495152	238880	TRUE	FALSE	TRUE	FALSE	TRUE	FALSE	TRUE	FALSE	TRUE	FALSE	TRUE	FALSE	CTR	CTR	CTR	CTR	TRUE	TRUE	-6.56405	-7.62618
NCLIV_014100-t26_1-p1	NCLIV_014100-t26_1-p1	NCLIV_014100-t26_1-p1	transcript=NCLIV_014100-t26_1 gene=NCLIV_014100 organism=Neospora_caninum_Liverpool gene_product=conserved hypothetical protein transcript_product=conserved hypothetical protein location=FR823386:1620651-1622334(+) protein_length=217 sequence_SO=chromosome	1	3	22.6	25.441	217	0	5.768	0//0	3//0	169720000	22			18858000	34950000	30922000	40103000	30248000	32372000	30081000	2.70183e+07	4.07382e+07	4.43999e+07	2.2993e+07	2.42212e+07	1.74176e+07	TRUE	FALSE	TRUE	TRUE	FALSE	TRUE	TRUE	FALSE	TRUE	TRUE	FALSE	TRUE					TRUE	TRUE	-0.185732	-0.777622
NCLIV_014150-t26_1-p1	NCLIV_014150-t26_1-p1	NCLIV_014150-t26_1-p1	transcript=NCLIV_014150-t26_1 gene=NCLIV_014150 organism=Neospora_caninum_Liverpool gene_product=unspecified product transcript_product=unspecified product location=FR823386:1655628-1656020(+) protein_length=130 sequence_SO=chromosome SO=protein_coding is_	1	2	11.5	13.601	130	0	123.32	0//0	3//0	3187400000	43			637470000	6.4316e+08	377250000	641010000	474340000	525050000	407850000	6.63866e+08	4.7034e+08	6.62044e+08	4.62357e+08	4.77787e+08	4.32526e+08	TRUE	FALSE	TRUE	TRUE	FALSE	TRUE	TRUE	FALSE	TRUE	TRUE	FALSE	TRUE					TRUE	TRUE	-0.204877	-0.371121
NCLIV_014160-t26_1-p1	NCLIV_014160-t26_1-p1	NCLIV_014160-t26_1-p1	transcript=NCLIV_014160-t26_1 gene=NCLIV_014160 organism=Neospora_caninum_Liverpool gene_product=Tudor domain-containing protein, related transcript_product=Tudor domain-containing protein, related location=FR823386:1656781-1660091(-) protein_length=368 se	1	4	17.4	41.412	368	0.00023646	4.2399	0//0	3//0	42670000	12			1855200	15364000	17277000	13296000	1.20687e+06	769037	932781	1.0978e+07	1.5823e+07	1.24117e+07	530168	359518	434279	TRUE	FALSE	TRUE	FALSE	TRUE	FALSE	TRUE	FALSE	TRUE	FALSE	TRUE	FALSE	CTR	CTR	CTR	CTR	TRUE	TRUE	-3.99773	-4.88959
NCLIV_014180-t26_1-p1	NCLIV_014180-t26_1-p1;NCLIV_001670-t26_1-p1	NCLIV_014180-t26_1-p1;NCLIV_001670-t26_1-p1	transcript=NCLIV_014180-t26_1 gene=NCLIV_014180 organism=Neospora_caninum_Liverpool gene_product=Elongation factor 1-alpha, related transcript_product=Elongation factor 1-alpha, related location=FR823386:1666142-1668130(-) protein_length=448 sequence_SO=ch	2	43	73.9	49.049	448	0	323.31	0//0	2//1	109270000000	1450			3902400000	37975000000	26444000000	3.1109e+10	4.9614e+09	4.4795e+09	4.3719e+09	1.04173e+10	1.01477e+10	1.09139e+10	2.09752e+09	2.41932e+09	2.20308e+09	TRUE	FALSE	TRUE	TRUE	FALSE	TRUE	TRUE	FALSE	TRUE	TRUE	FALSE	TRUE					TRUE	TRUE	-2.77625	-2.22976
NCLIV_014210-t26_1-p1	NCLIV_014210-t26_1-p1	NCLIV_014210-t26_1-p1	transcript=NCLIV_014210-t26_1 gene=NCLIV_014210 organism=Neospora_caninum_Liverpool gene_product=conserved hypothetical protein transcript_product=conserved hypothetical protein location=FR823386:1706842-1710307(+) protein_length=356 sequence_SO=chromosome	1	2	10.4	38.487	356	0.00023496	4.1683	0//0	3//0	9131100	5			456560	2656600	4264000	2767300	665992	647651	665399	3.72298e+06	3.08007e+06	3.09185e+06	706326	543832	539619	TRUE	FALSE	TRUE	FALSE	TRUE	FALSE	TRUE	FALSE	TRUE	FALSE	TRUE	FALSE	CTR	CTR	CTR	CTR	TRUE	TRUE	-2.25704	-2.47275
NCLIV_014230-t26_1-p1	NCLIV_014230-t26_1-p1	NCLIV_014230-t26_1-p1	transcript=NCLIV_014230-t26_1 gene=NCLIV_014230 organism=Neospora_caninum_Liverpool gene_product=hypothetical protein transcript_product=hypothetical protein location=FR823386:1718100-1720940(+) protein_length=646 sequence_SO=chromosome SO=protein_coding i	1	6	14.4	69.546	646	0	9.8948	0//0	3//0	53589000	12			1674600	20647000	17644000	19915000	795508	1.16757e+06	717985	1.19828e+07	1.76767e+07	1.8395e+07	804188	691258	516513	TRUE	FALSE	TRUE	FALSE	TRUE	FALSE	TRUE	FALSE	TRUE	FALSE	TRUE	FALSE	CTR	CTR	CTR	CTR	TRUE	TRUE	-4.46975	-4.57604
NCLIV_014240-t26_1-p1	NCLIV_014240-t26_1-p1	NCLIV_014240-t26_1-p1	transcript=NCLIV_014240-t26_1 gene=NCLIV_014240 organism=Neospora_caninum_Liverpool gene_product=conserved hypothetical protein transcript_product=conserved hypothetical protein location=FR823386:1731001-1742019(-) protein_length=2562 sequence_SO=chromosom	1	14	11.5	273.36	2562	0	25.139	0//0	3//0	106620000	37			1099200	33920000	34080000	40140000	2704000	2568200	3879500	1.4766e+07	2.27727e+07	1.85376e+07	2.20316e+06	2.00326e+06	1.71445e+06	TRUE	FALSE	TRUE	TRUE	FALSE	TRUE	TRUE	FALSE	TRUE	TRUE	FALSE	TRUE					TRUE	TRUE	-3.58339	-3.22872
NCLIV_014260-t26_1-p1	NCLIV_014260-t26_1-p1	NCLIV_014260-t26_1-p1	transcript=NCLIV_014260-t26_1 gene=NCLIV_014260 organism=Neospora_caninum_Liverpool gene_product=hypothetical protein transcript_product=hypothetical protein location=FR823386:1749128-1754048(-) protein_length=342 sequence_SO=chromosome SO=protein_coding i	1	3	16.7	38.419	342	0.0035857	2.1833	0//0	3//0	23849000	4			1325000	9.1081e+06	8661200	7.482e+06	1.29854e+06	658810	661000	8.83435e+06	8.95101e+06	6.37017e+06	1.06732e+06	505565	474854	TRUE	FALSE	TRUE	FALSE	TRUE	FALSE	TRUE	FALSE	TRUE	FALSE	TRUE	FALSE	CTR	CTR	CTR	CTR	TRUE	TRUE	-3.34253	-3.647
NCLIV_014290-t26_1-p1	NCLIV_014290-t26_1-p1	NCLIV_014290-t26_1-p1	transcript=NCLIV_014290-t26_1 gene=NCLIV_014290 organism=Neospora_caninum_Liverpool gene_product=conserved hypothetical protein transcript_product=conserved hypothetical protein location=FR823386:1771799-1781049(+) protein_length=2668 sequence_SO=chromosom	1	2	1.3	291.37	2668	0.0002474	4.9937	0//0	3//0	14002000	5			130860	4686800	5.8968e+06	5.5095e+06	939456	705878	1.4919e+06	3.1332e+06	6.74531e+06	6.36952e+06	475150	686619	619822	TRUE	FALSE	TRUE	FALSE	TRUE	FALSE	TRUE	FALSE	TRUE	FALSE	TRUE	FALSE	CTR	CTR	CTR	CTR	TRUE	TRUE	-2.42197	-3.12625
NCLIV_014330-t26_1-p1	NCLIV_014330-t26_1-p1	NCLIV_014330-t26_1-p1	transcript=NCLIV_014330-t26_1 gene=NCLIV_014330 organism=Neospora_caninum_Liverpool gene_product=Prolyl oligopeptidase (Precursor) transcript_product=Prolyl oligopeptidase (Precursor) location=FR823386:1803449-1811449(-) protein_length=733 sequence_SO=chro	1	35	56.8	83.025	733	0	323.31	0//0	3//0	2606000000	237			68578000	800740000	9.1793e+08	829440000	105420000	8.8493e+07	7.5694e+07	1.90368e+08	2.4704e+08	2.42862e+08	2.27032e+07	2.23066e+07	2.27876e+07	TRUE	FALSE	TRUE	TRUE	FALSE	TRUE	TRUE	FALSE	TRUE	TRUE	FALSE	TRUE					TRUE	TRUE	-3.25127	-3.31695
NCLIV_014340-t26_1-p1	NCLIV_014340-t26_1-p1	NCLIV_014340-t26_1-p1	transcript=NCLIV_014340-t26_1 gene=NCLIV_014340 organism=Neospora_caninum_Liverpool gene_product=conserved hypothetical protein transcript_product=conserved hypothetical protein location=FR823386:1814390-1825084(+) protein_length=889 sequence_SO=chromosome	1	2	3.9	100.91	889	0.0017227	2.5355	0//0	3//0	7992500	2			173750	318122	2613900	2814300	873988	943765	1.68416e+06	1.01706e+06	2.50187e+06	2.73224e+06	4.0672e+06	491796	544870	TRUE	FALSE	FALSE	FALSE	TRUE	FALSE	TRUE	FALSE	TRUE	FALSE	FALSE	FALSE	CTR				TRUE	TRUE	-0.250807	-0.891112
NCLIV_014350-t26_1-p1	NCLIV_014350-t26_1-p1	NCLIV_014350-t26_1-p1	transcript=NCLIV_014350-t26_1 gene=NCLIV_014350 organism=Neospora_caninum_Liverpool gene_product=hypothetical protein transcript_product=hypothetical protein location=FR823386:1827005-1827553(+) protein_length=114 sequence_SO=chromosome SO=protein_coding i	1	6	84.2	12.473	114	0	60.099	0//0	3//0	507650000	27			169220000	195300000	183040000	158430000	581154	1.89138e+06	704511	1.80622e+08	1.62166e+08	1.51326e+08	507593	577967	726306	TRUE	FALSE	TRUE	FALSE	TRUE	FALSE	TRUE	FALSE	TRUE	FALSE	TRUE	FALSE	CTR	CTR	CTR	CTR	TRUE	TRUE	-7.60071	-8.10341
NCLIV_014360-t26_1-p1	NCLIV_014360-t26_1-p1	NCLIV_014360-t26_1-p1	transcript=NCLIV_014360-t26_1 gene=NCLIV_014360 organism=Neospora_caninum_Liverpool gene_product=hypothetical protein transcript_product=hypothetical protein location=FR823386:1832501-1841821(+) protein_length=1037 sequence_SO=chromosome SO=protein_coding	1	35	58.4	116.2	1037	0	133.96	0//0	3//0	1261200000	228			25224000	373350000	376940000	364750000	103670000	72298000	83675000	9.17993e+07	8.35143e+07	9.11524e+07	1.69795e+07	1.54199e+07	1.64088e+07	TRUE	FALSE	TRUE	TRUE	FALSE	TRUE	TRUE	FALSE	TRUE	TRUE	FALSE	TRUE					TRUE	TRUE	-2.11829	-2.44858
NCLIV_014390-t26_1-p1	NCLIV_014390-t26_1-p1	NCLIV_014390-t26_1-p1	transcript=NCLIV_014390-t26_1 gene=NCLIV_014390 organism=Neospora_caninum_Liverpool gene_product=hypothetical protein transcript_product=hypothetical protein location=FR823386:1851424-1855508(-) protein_length=504 sequence_SO=chromosome SO=protein_coding i	1	3	9.5	57.1	504	0.00022717	3.5242	0//0	3//0	60757000	10			2641600	10717000	11706000	11059000	17430000	9.5874e+06	11735000	1.12433e+07	1.15388e+07	1.07248e+07	1.46513e+07	4.10745e+06	1.10161e+07	TRUE	FALSE	TRUE	TRUE	FALSE	TRUE	TRUE	FALSE	TRUE	TRUE	FALSE	TRUE					TRUE	TRUE	0.166411	-0.356518
NCLIV_014430-t26_1-p1	NCLIV_014430-t26_1-p1	NCLIV_014430-t26_1-p1	transcript=NCLIV_014430-t26_1 gene=NCLIV_014430 organism=Neospora_caninum_Liverpool gene_product=conserved hypothetical protein transcript_product=conserved hypothetical protein location=FR823386:1886340-1888869(+) protein_length=738 sequence_SO=chromosome	1	15	32.4	80.491	738	0	51.869	0//0	3//0	302890000	56			6584500	70634000	55196000	6.8183e+07	50181000	47787000	40284000	6.08194e+07	2.84903e+07	2.71956e+07	2.52933e+07	2.21633e+07	1.64288e+07	TRUE	FALSE	TRUE	TRUE	FALSE	TRUE	TRUE	FALSE	TRUE	TRUE	FALSE	TRUE					TRUE	TRUE	-0.486791	-0.785073
NCLIV_014450-t26_1-p1	NCLIV_014450-t26_1-p1	NCLIV_014450-t26_1-p1	transcript=NCLIV_014450-t26_1 gene=NCLIV_014450 organism=Neospora_caninum_Liverpool gene_product=Phosphoglucomutase 2, related transcript_product=Phosphoglucomutase 2, related location=FR823386:1906490-1913662(-) protein_length=719 sequence_SO=chromosome S	1	17	41.4	79.243	719	0	66.56	0//0	3//0	588260000	110			14348000	193860000	194870000	190200000	24333000	15261000	18155000	8.09306e+07	9.30136e+07	8.39008e+07	1.8611e+07	9.36025e+06	1.1975e+07	TRUE	FALSE	TRUE	TRUE	FALSE	TRUE	TRUE	FALSE	TRUE	TRUE	FALSE	TRUE					TRUE	TRUE	-3.35257	-2.74734
NCLIV_014540-t26_1-p1	NCLIV_014540-t26_1-p1	NCLIV_014540-t26_1-p1	transcript=NCLIV_014540-t26_1 gene=NCLIV_014540 organism=Neospora_caninum_Liverpool gene_product=hypothetical protein transcript_product=hypothetical protein location=FR823386:1977998-1980730(-) protein_length=461 sequence_SO=chromosome SO=protein_coding i	1	8	29.3	48.859	461	0	26.885	0//0	3//0	138360000	45			6917800	48636000	41508000	46270000	8272100	4438100	598967	3.1051e+07	2.41208e+07	2.97115e+07	3.93675e+06	2.46047e+06	1.52875e+06	TRUE	FALSE	TRUE	TRUE	FALSE	FALSE	TRUE	FALSE	TRUE	TRUE	FALSE	TRUE					TRUE	TRUE	-4.01751	-3.51781
NCLIV_014550-t26_1-p1	NCLIV_014550-t26_1-p1	NCLIV_014550-t26_1-p1	transcript=NCLIV_014550-t26_1 gene=NCLIV_014550 organism=Neospora_caninum_Liverpool gene_product=conserved hypothetical protein transcript_product=conserved hypothetical protein location=FR823386:1981864-1985406(+) protein_length=538 sequence_SO=chromosome	1	5	20.1	57.769	538	0	13.303	0//0	3//0	92638000	29			7126000	28932000	21178000	25282000	7589200	8.9003e+06	8789700	2.64043e+07	1.5455e+07	1.77582e+07	5.9964e+06	3.82096e+06	3.95538e+06	TRUE	FALSE	TRUE	TRUE	FALSE	TRUE	TRUE	FALSE	TRUE	TRUE	FALSE	TRUE					TRUE	TRUE	-1.5685	-2.10709
NCLIV_014620-t26_1-p1	NCLIV_014620-t26_1-p1	NCLIV_014620-t26_1-p1	transcript=NCLIV_014620-t26_1 gene=NCLIV_014620 organism=Neospora_caninum_Liverpool gene_product=putative peptidyl-prolyl cis-trans isomerase H transcript_product=putative peptidyl-prolyl cis-trans isomerase H location=FR823386:2053742-2055211(-) protein_l	1	3	28.2	22.755	209	0	10.71	0//0	3//0	75363000	17			8373700	30742000	23695000	23463000	936905	913715	574874	3.16759e+07	2.44037e+07	1.91992e+07	520326	283265	242198	TRUE	FALSE	TRUE	FALSE	TRUE	FALSE	TRUE	FALSE	TRUE	FALSE	TRUE	FALSE	CTR	CTR	CTR	CTR	TRUE	TRUE	-5.02795	-6.22178
NCLIV_014630-t26_1-p1	NCLIV_014630-t26_1-p1	NCLIV_014630-t26_1-p1	transcript=NCLIV_014630-t26_1 gene=NCLIV_014630 organism=Neospora_caninum_Liverpool gene_product=Novel protein similar to quinoid dihydropteridine reductase (QDPR, zgc:112405), related transcript_product=Novel protein similar to quinoid dihydropteridine re	1	2	12.7	31.628	299	0.00025075	5.323	0//0	3//0	14753000	9			1341200	4223800	7093500	4888000	584699	685564	1.5603e+06	3.411e+06	8.09612e+06	4.69013e+06	378188	432422	450516	TRUE	FALSE	TRUE	FALSE	TRUE	FALSE	TRUE	FALSE	TRUE	FALSE	TRUE	FALSE	CTR	CTR	CTR	CTR	TRUE	TRUE	-2.62378	-3.59324
NCLIV_014650-t26_1-p1	NCLIV_014650-t26_1-p1	NCLIV_014650-t26_1-p1	transcript=NCLIV_014650-t26_1 gene=NCLIV_014650 organism=Neospora_caninum_Liverpool gene_product=putative XPA-binding protein transcript_product=putative XPA-binding protein location=FR823386:2072841-2075117(-) protein_length=329 sequence_SO=chromosome SO=	1	2	12.5	36.272	329	0.00024091	4.5332	0//0	3//0	15750000	10			1125000	6.1807e+06	5699900	5352400	1.38787e+06	478489	671235	5.12594e+06	6.36582e+06	5.49298e+06	445343	591079	740545	TRUE	FALSE	TRUE	FALSE	TRUE	FALSE	TRUE	FALSE	TRUE	FALSE	TRUE	FALSE	CTR	CTR	CTR	CTR	TRUE	TRUE	-2.90819	-3.28156
NCLIV_014660-t26_1-p1	NCLIV_014660-t26_1-p1	NCLIV_014660-t26_1-p1	transcript=NCLIV_014660-t26_1 gene=NCLIV_014660 organism=Neospora_caninum_Liverpool gene_product=hypothetical protein transcript_product=hypothetical protein location=FR823386:2077487-2078467(+) protein_length=326 sequence_SO=chromosome SO=protein_coding i	1	5	29.1	34.401	326	0	12.764	0//0	3//0	81000000	26			6750000	28892000	31214000	25544000	738723	724445	508262	2.31401e+07	2.86821e+07	1.94647e+07	425491	752133	387387	TRUE	FALSE	TRUE	FALSE	TRUE	FALSE	TRUE	FALSE	TRUE	FALSE	TRUE	FALSE	CTR	CTR	CTR	CTR	TRUE	TRUE	-5.45664	-5.55636
NCLIV_014710-t26_1-p1	NCLIV_014710-t26_1-p1	NCLIV_014710-t26_1-p1	transcript=NCLIV_014710-t26_1 gene=NCLIV_014710 organism=Neospora_caninum_Liverpool gene_product=putative DEAD/DEAH box helicase domain-containing protein transcript_product=putative DEAD/DEAH box helicase domain-containing protein location=FR823386:210353	1	3	5.2	148.97	1366	0.00044743	3.23	0//0	3//0	14067000	4			198130	5.3564e+06	4727500	3891700	812990	732178	671335	6.02778e+06	4.71204e+06	3.71562e+06	519187	346286	640973	TRUE	FALSE	TRUE	FALSE	TRUE	FALSE	TRUE	FALSE	TRUE	FALSE	TRUE	FALSE	CTR	CTR	CTR	CTR	TRUE	TRUE	-2.64869	-3.27963
NCLIV_014750-t26_1-p1	NCLIV_014750-t26_1-p1	NCLIV_014750-t26_1-p1	transcript=NCLIV_014750-t26_1 gene=NCLIV_014750 organism=Neospora_caninum_Liverpool gene_product=hypothetical protein transcript_product=hypothetical protein location=FR823386:2145912-2153109(+) protein_length=1630 sequence_SO=chromosome SO=protein_coding	1	7	8.8	175.53	1630	0	12.917	0//0	3//0	54729000	14			659390	19509000	20886000	16194000	642507	788783	1.02007e+06	1.44353e+07	9.58709e+06	1.29621e+07	807049	677060	357513	TRUE	FALSE	TRUE	FALSE	TRUE	FALSE	TRUE	FALSE	TRUE	FALSE	TRUE	FALSE	CTR	CTR	CTR	CTR	TRUE	TRUE	-4.54659	-4.38823
NCLIV_014760-t26_1-p1	NCLIV_014760-t26_1-p1	NCLIV_014760-t26_1-p1	transcript=NCLIV_014760-t26_1 gene=NCLIV_014760 organism=Neospora_caninum_Liverpool gene_product=conserved hypothetical protein transcript_product=conserved hypothetical protein location=FR823386:2154964-2156325(-) protein_length=169 sequence_SO=chromosome	1	6	60.4	18.61	169	0	265.2	0//0	3//0	1152900000	80			115290000	256990000	254920000	253630000	189280000	185850000	193220000	1.95227e+08	2.17598e+08	2.09957e+08	1.17148e+08	9.86595e+07	1.2427e+08	TRUE	FALSE	TRUE	TRUE	FALSE	TRUE	TRUE	FALSE	TRUE	TRUE	FALSE	TRUE					TRUE	TRUE	-0.429859	-0.878192
NCLIV_014770-t26_1-p1	NCLIV_014770-t26_1-p1	NCLIV_014770-t26_1-p1	transcript=NCLIV_014770-t26_1 gene=NCLIV_014770 organism=Neospora_caninum_Liverpool gene_product=hypothetical protein transcript_product=hypothetical protein location=FR823386:2160573-2161154(+) protein_length=193 sequence_SO=chromosome SO=protein_coding i	1	5	33.7	21.04	193	0	23.165	0//0	3//0	158870000	22			15887000	27868000	45118000	54659000	24026000	17656000	14907000	2.19337e+07	4.97727e+07	4.96773e+07	1.44746e+07	9.42021e+06	6.63183e+06	TRUE	FALSE	TRUE	TRUE	FALSE	TRUE	TRUE	FALSE	TRUE	TRUE	FALSE	TRUE					TRUE	TRUE	-1.14734	-1.96875
NCLIV_014780-t26_1-p1	NCLIV_014780-t26_1-p1	NCLIV_014780-t26_1-p1	transcript=NCLIV_014780-t26_1 gene=NCLIV_014780 organism=Neospora_caninum_Liverpool gene_product=conserved hypothetical protein transcript_product=conserved hypothetical protein location=FR823386:2163945-2173240(+) protein_length=1962 sequence_SO=chromosom	1	7	7.3	211.67	1962	0	10.252	0//0	3//0	83591000	27			1044900	26179000	25965000	28897000	3173700	3023000	2763000	1.73792e+07	1.6223e+07	1.73674e+07	1.98473e+06	1.95624e+06	995618	TRUE	FALSE	TRUE	TRUE	FALSE	TRUE	TRUE	FALSE	TRUE	TRUE	FALSE	TRUE					TRUE	TRUE	-3.17777	-3.43563
NCLIV_014800-t26_1-p1	NCLIV_014800-t26_1-p1	NCLIV_014800-t26_1-p1	transcript=NCLIV_014800-t26_1 gene=NCLIV_014800 organism=Neospora_caninum_Liverpool gene_product=conserved hypothetical protein transcript_product=conserved hypothetical protein location=FR823386:2182666-2188069(+) protein_length=1425 sequence_SO=chromosom	1	2	3.4	154.54	1425	0.00043792	2.8633	0//0	3//0	651660000	4			8688800	171810000	279410000	245250000	1.03723e+06	671493	931251	1.6366e+08	2.85169e+08	2.15949e+08	5.80371e+06	3.96234e+06	5.87814e+06	TRUE	FALSE	TRUE	FALSE	TRUE	FALSE	TRUE	FALSE	TRUE	TRUE	FALSE	TRUE	CTR	CTR			TRUE	TRUE	-8.03787	-5.39536
NCLIV_014940-t26_1-p1	NCLIV_014940-t26_1-p1	NCLIV_014940-t26_1-p1	transcript=NCLIV_014940-t26_1 gene=NCLIV_014940 organism=Neospora_caninum_Liverpool gene_product=conserved hypothetical protein transcript_product=conserved hypothetical protein location=FR823386:2276610-2280942(+) protein_length=1089 sequence_SO=chromosom	1	9	17.7	115.79	1089	0	30.058	0//0	3//0	162120000	34			3117600	53419000	62077000	6.2203e+07	2.46394e+06	1.03596e+06	655868	2.70473e+07	3.1847e+07	3.82593e+07	523209	340506	673982	TRUE	FALSE	TRUE	FALSE	TRUE	FALSE	TRUE	FALSE	TRUE	FALSE	TRUE	FALSE	CTR	CTR	CTR	CTR	TRUE	TRUE	-5.63692	-6.02208
NCLIV_014950-t26_1-p1	NCLIV_014950-t26_1-p1	NCLIV_014950-t26_1-p1	transcript=NCLIV_014950-t26_1 gene=NCLIV_014950 organism=Neospora_caninum_Liverpool gene_product=putative trans-2,3-enoyl-CoA reductase transcript_product=putative trans-2,3-enoyl-CoA reductase location=FR823386:2284086-2287972(-) protein_length=298 sequen	1	2	10.1	34.925	298	0.00023923	4.4301	0//0	3//0	322170000	21			26848000	5.9529e+07	72833000	6.9549e+07	55536000	45882000	6.9867e+07	6.55329e+07	7.68328e+07	7.92039e+07	2.95583e+07	2.83728e+07	4.48931e+07	TRUE	FALSE	TRUE	TRUE	FALSE	TRUE	TRUE	FALSE	TRUE	TRUE	FALSE	TRUE					TRUE	TRUE	-0.253417	-1.13498
NCLIV_014960-t26_1-p1	NCLIV_014960-t26_1-p1	NCLIV_014960-t26_1-p1	transcript=NCLIV_014960-t26_1 gene=NCLIV_014960 organism=Neospora_caninum_Liverpool gene_product=hypothetical protein transcript_product=hypothetical protein location=FR823386:2290430-2298357(-) protein_length=621 sequence_SO=chromosome SO=protein_coding i	1	3	8.1	68.617	621	0.00022655	3.463	0//0	3//0	40040000	11			1601600	15551000	10727000	15475000	993253	1.28402e+06	784806	1.90023e+07	7.47268e+06	1.30132e+07	487264	550075	755772	TRUE	FALSE	TRUE	FALSE	TRUE	FALSE	TRUE	FALSE	TRUE	FALSE	TRUE	FALSE	CTR	CTR	CTR	CTR	TRUE	TRUE	-3.77756	-4.38504
NCLIV_014990-t26_1-p1	NCLIV_014990-t26_1-p1	NCLIV_014990-t26_1-p1	transcript=NCLIV_014990-t26_1 gene=NCLIV_014990 organism=Neospora_caninum_Liverpool gene_product=hypothetical protein transcript_product=hypothetical protein location=FR823386:2321413-2325078(-) protein_length=1033 sequence_SO=chromosome SO=protein_coding	1	2	2.9	111.83	1033	0.0031686	2.2094	0//0	3//0	12973000	2			282020	4184100	4085100	4965100	663282	609603	753261	6.62264e+06	2.81167e+06	3.20224e+06	258700	398839	337775	TRUE	FALSE	TRUE	FALSE	TRUE	FALSE	TRUE	FALSE	TRUE	FALSE	TRUE	FALSE	CTR	CTR	CTR	CTR	TRUE	TRUE	-2.70742	-3.58018
NCLIV_015000-t26_1-p1	NCLIV_015000-t26_1-p1	NCLIV_015000-t26_1-p1	transcript=NCLIV_015000-t26_1 gene=NCLIV_015000 organism=Neospora_caninum_Liverpool gene_product=Os05g0488800 protein, related transcript_product=Os05g0488800 protein, related location=FR823386:2328998-2331734(-) protein_length=667 sequence_SO=chromosome S	1	3	6.7	67.887	667	0	7.7703	0//0	3//0	29890000	15			1494500	11328000	10448000	8.4293e+06	758868	671027	1377800	1.13806e+07	1.03309e+07	9.83111e+06	336942	395477	494889	TRUE	FALSE	TRUE	FALSE	FALSE	FALSE	TRUE	FALSE	TRUE	FALSE	FALSE	FALSE					TRUE	TRUE	-3.49122	-4.69911
NCLIV_015010-t26_1-p1	NCLIV_015010-t26_1-p1	NCLIV_015010-t26_1-p1	transcript=NCLIV_015010-t26_1 gene=NCLIV_015010 organism=Neospora_caninum_Liverpool gene_product=conserved hypothetical protein transcript_product=conserved hypothetical protein location=FR823386:2333671-2338176(+) protein_length=648 sequence_SO=chromosome	1	18	53.9	69.81	648	0	314.18	0//0	3//0	2012600000	198			91483000	391720000	391050000	373280000	421400000	364080000	419020000	1.43497e+08	1.30287e+08	1.50991e+08	1.58109e+08	1.33997e+08	1.46372e+08	TRUE	FALSE	TRUE	TRUE	FALSE	TRUE	TRUE	FALSE	TRUE	TRUE	FALSE	TRUE					TRUE	TRUE	0.0563436	0.0451932
NCLIV_015160-t26_1-p1	NCLIV_015160-t26_1-p1	NCLIV_015160-t26_1-p1	transcript=NCLIV_015160-t26_1 gene=NCLIV_015160 organism=Neospora_caninum_Liverpool gene_product=hypothetical protein transcript_product=hypothetical protein location=FR823386:2502958-2505424(+) protein_length=190 sequence_SO=chromosome SO=protein_coding i	1	9	55.3	21.463	190	0	323.31	0//0	3//0	4839700000	96			537740000	1471500000	1358800000	1710300000	289980000	209750000	276190000	1.15566e+09	1.05299e+09	1.38758e+09	1.9898e+08	1.26352e+08	1.81336e+08	TRUE	FALSE	TRUE	TRUE	FALSE	TRUE	TRUE	FALSE	TRUE	TRUE	FALSE	TRUE					TRUE	TRUE	-2.55646	-2.84427
NCLIV_015180-t26_1-p1	NCLIV_015180-t26_1-p1	NCLIV_015180-t26_1-p1	transcript=NCLIV_015180-t26_1 gene=NCLIV_015180 organism=Neospora_caninum_Liverpool gene_product=ATP synthase, related transcript_product=ATP synthase, related location=FR823386:2520634-2522501(-) protein_length=252 sequence_SO=chromosome SO=protein_coding	1	9	32.5	27.404	252	0	272.28	0//0	3//0	1445300000	93			90332000	284900000	329290000	338970000	221230000	188820000	210360000	1.58846e+08	2.48002e+08	4.62636e+08	8.16504e+07	6.45603e+07	6.81328e+07	TRUE	FALSE	TRUE	TRUE	FALSE	TRUE	TRUE	FALSE	TRUE	TRUE	FALSE	TRUE					TRUE	TRUE	-0.618518	-1.8884
NCLIV_015200-t26_1-p1	NCLIV_015200-t26_1-p1	NCLIV_015200-t26_1-p1	transcript=NCLIV_015200-t26_1 gene=NCLIV_015200 organism=Neospora_caninum_Liverpool gene_product=Pyruvate kinase, related transcript_product=Pyruvate kinase, related location=FR823386:2543756-2546746(+) protein_length=531 sequence_SO=chromosome SO=protein_	1	30	78.5	57.617	531	0	323.31	0//0	3//0	15494000000	508			619740000	4.986e+09	4.5972e+09	4820100000	646630000	5.8822e+08	569300000	1.4536e+09	1.3489e+09	1.30628e+09	1.4538e+08	1.23582e+08	1.34421e+08	TRUE	FALSE	TRUE	TRUE	FALSE	TRUE	TRUE	FALSE	TRUE	TRUE	FALSE	TRUE					TRUE	TRUE	-2.99833	-3.3502
NCLIV_015210-t26_1-p1	NCLIV_015210-t26_1-p1	NCLIV_015210-t26_1-p1	transcript=NCLIV_015210-t26_1 gene=NCLIV_015210 organism=Neospora_caninum_Liverpool gene_product=putative ATP-dependent helicase, putaive transcript_product=putative ATP-dependent helicase, putaive location=FR823386:2549267-2552224(-) protein_length=395 se	1	16	62	45.142	395	0	285.12	0//0	3//0	1335500000	120			55644000	370270000	392210000	365330000	120640000	116510000	102260000	1.85972e+08	2.14042e+08	1.69855e+08	3.84898e+07	2.03433e+07	2.15003e+07	TRUE	FALSE	TRUE	TRUE	FALSE	TRUE	TRUE	FALSE	TRUE	TRUE	FALSE	TRUE					TRUE	TRUE	-1.73533	-2.88323
NCLIV_015240-t26_1-p1	NCLIV_015240-t26_1-p1	NCLIV_015240-t26_1-p1	transcript=NCLIV_015240-t26_1 gene=NCLIV_015240 organism=Neospora_caninum_Liverpool gene_product=conserved hypothetical protein transcript_product=conserved hypothetical protein location=FR823386:2586542-2592097(-) protein_length=571 sequence_SO=chromosome	1	2	7.7	60.714	571	0.00023154	3.882	0//0	3//0	7540300	5			269300	424741	4660000	3484300	811249	503143	719537	1.04609e+06	5.48248e+06	2.30396e+06	628970	278837	1.02038e+06	TRUE	FALSE	FALSE	FALSE	TRUE	FALSE	TRUE	FALSE	TRUE	FALSE	TRUE	FALSE	CTR		CTR	CTR	TRUE	TRUE	-1.51782	-2.06876
NCLIV_015260-t26_1-p1	NCLIV_015260-t26_1-p1	NCLIV_015260-t26_1-p1	transcript=NCLIV_015260-t26_1 gene=NCLIV_015260 organism=Neospora_caninum_Liverpool gene_product=conserved hypothetical protein transcript_product=conserved hypothetical protein location=FR823386:2609212-2614388(+) protein_length=784 sequence_SO=chromosome	1	7	11.2	84.208	784	0	23.333	0//0	3//0	321700000	50			9191500	72446000	6.2453e+07	69969000	53216000	54777000	5.7475e+07	4.48513e+07	4.99087e+07	4.57769e+07	2.3243e+07	2.41787e+07	2.87263e+07	TRUE	FALSE	TRUE	TRUE	FALSE	TRUE	TRUE	FALSE	TRUE	TRUE	FALSE	TRUE					TRUE	TRUE	-0.306009	-0.888718
NCLIV_015280-t26_1-p1	NCLIV_015280-t26_1-p1	NCLIV_015280-t26_1-p1	transcript=NCLIV_015280-t26_1 gene=NCLIV_015280 organism=Neospora_caninum_Liverpool gene_product=putative mRNA processing protein transcript_product=putative mRNA processing protein location=FR823386:2630763-2634241(+) protein_length=720 sequence_SO=chromo	1	11	29.2	75.335	720	0	45.244	0//0	3//0	95804000	34			3090500	30754000	38610000	29200000	1.19562e+06	678945	454131	1.99092e+07	2.33919e+07	1.41892e+07	395414	567006	2.69052e+06	TRUE	FALSE	TRUE	FALSE	TRUE	FALSE	TRUE	FALSE	TRUE	FALSE	FALSE	FALSE	CTR	CTR			TRUE	TRUE	-5.50707	-4.47309
NCLIV_015290-t26_1-p1	NCLIV_015290-t26_1-p1	NCLIV_015290-t26_1-p1	transcript=NCLIV_015290-t26_1 gene=NCLIV_015290 organism=Neospora_caninum_Liverpool gene_product=hypothetical protein transcript_product=hypothetical protein location=FR823386:2637303-2643774(-) protein_length=685 sequence_SO=chromosome SO=protein_coding i	1	9	21.5	77.266	685	0	30.258	0//0	3//0	338010000	76			16901000	60070000	6.0329e+07	74318000	66977000	63068000	71995000	3.29537e+07	3.85722e+07	3.9944e+07	3.6468e+07	2.92293e+07	3.93344e+07	TRUE	FALSE	TRUE	TRUE	FALSE	TRUE	TRUE	FALSE	TRUE	TRUE	FALSE	TRUE					TRUE	TRUE	0.0584209	-0.0920468
NCLIV_015350-t26_1-p1	NCLIV_015350-t26_1-p1	NCLIV_015350-t26_1-p1	transcript=NCLIV_015350-t26_1 gene=NCLIV_015350 organism=Neospora_caninum_Liverpool gene_product=conserved hypothetical protein transcript_product=conserved hypothetical protein location=FR823386:2694238-2697789(+) protein_length=386 sequence_SO=chromosome	1	3	17.9	42.406	386	0	9.28	0//0	3//0	41572000	11			3779200	9.8968e+06	5.0831e+06	6.8066e+06	7706800	4687000	12919000	1.35093e+07	8.08182e+06	8.78163e+06	6.54786e+06	2.43422e+06	4.7102e+06	TRUE	FALSE	TRUE	TRUE	FALSE	TRUE	TRUE	FALSE	TRUE	TRUE	FALSE	TRUE					TRUE	TRUE	0.148871	-1.22493
NCLIV_015380-t26_1-p1	NCLIV_015380-t26_1-p1	NCLIV_015380-t26_1-p1	transcript=NCLIV_015380-t26_1 gene=NCLIV_015380 organism=Neospora_caninum_Liverpool gene_product=conserved hypothetical protein transcript_product=conserved hypothetical protein location=FR823386:2717654-2718670(-) protein_length=338 sequence_SO=chromosome	1	22	63.9	37.863	338	0	323.31	0//0	3//0	4116900000	284			242170000	1157300000	1128800000	1164800000	311950000	270890000	291510000	3.78965e+08	4.01046e+08	3.93058e+08	8.02269e+07	6.50641e+07	5.9725e+07	TRUE	FALSE	TRUE	TRUE	FALSE	TRUE	TRUE	FALSE	TRUE	TRUE	FALSE	TRUE					TRUE	TRUE	-1.98295	-2.52736
NCLIV_015410-t26_1-p1	NCLIV_015410-t26_1-p1	NCLIV_015410-t26_1-p1	transcript=NCLIV_015410-t26_1 gene=NCLIV_015410 organism=Neospora_caninum_Liverpool gene_product=hypothetical protein transcript_product=hypothetical protein location=FR823387:12403-14487(+) protein_length=166 sequence_SO=chromosome SO=protein_coding is_ps	1	11	53	18.522	166	0	323.31	0//0	3//0	3152600000	90			394080000	1113200000	860880000	1004900000	143530000	104390000	130030000	7.68455e+08	7.06108e+08	7.47365e+08	6.99863e+07	4.0047e+07	7.42386e+07	TRUE	FALSE	TRUE	TRUE	FALSE	TRUE	TRUE	FALSE	TRUE	TRUE	FALSE	TRUE					TRUE	TRUE	-2.98308	-3.64284
NCLIV_015430-t26_1-p1	NCLIV_015430-t26_1-p1	NCLIV_015430-t26_1-p1	transcript=NCLIV_015430-t26_1 gene=NCLIV_015430 organism=Neospora_caninum_Liverpool gene_product=hypothetical protein transcript_product=hypothetical protein location=FR823387:23802-34655(-) protein_length=1915 sequence_SO=chromosome SO=protein_coding is_p	1	54	59.1	212.24	1915	0	323.31	0//0	3//0	5308300000	512			46564000	1283500000	1375300000	1357100000	707850000	5.8694e+08	6.6125e+08	3.80514e+08	4.67076e+08	4.73171e+08	1.76907e+08	1.31537e+08	1.60066e+08	TRUE	FALSE	TRUE	TRUE	FALSE	TRUE	TRUE	FALSE	TRUE	TRUE	FALSE	TRUE					TRUE	TRUE	-1.04143	-1.49895
NCLIV_015440-t26_1-p1	NCLIV_015440-t26_1-p1	NCLIV_015440-t26_1-p1	transcript=NCLIV_015440-t26_1 gene=NCLIV_015440 organism=Neospora_caninum_Liverpool gene_product=hypothetical protein transcript_product=hypothetical protein location=FR823387:37681-45272(+) protein_length=938 sequence_SO=chromosome SO=protein_coding is_ps	1	58	74.8	103.49	938	0	323.31	0//0	3//0	6303300000	445			116730000	2244500000	2106900000	2007300000	140560000	112770000	137330000	3.72982e+08	3.55035e+08	3.71376e+08	2.6979e+07	2.47036e+07	1.76477e+07	TRUE	FALSE	TRUE	TRUE	FALSE	TRUE	TRUE	FALSE	TRUE	TRUE	FALSE	TRUE					TRUE	TRUE	-4.03011	-4.0099
NCLIV_015460-t26_1-p1	NCLIV_015460-t26_1-p1	NCLIV_015460-t26_1-p1	transcript=NCLIV_015460-t26_1 gene=NCLIV_015460 organism=Neospora_caninum_Liverpool gene_product=hypothetical protein transcript_product=hypothetical protein location=FR823387:51744-54342(+) protein_length=238 sequence_SO=chromosome SO=protein_coding is_ps	1	8	39.9	26.395	238	0	19.851	0//0	3//0	313560000	40			22397000	112720000	114030000	107880000	584527	1.01385e+06	913561	6.89636e+07	7.24558e+07	7.4629e+07	680860	544301	866564	TRUE	FALSE	TRUE	FALSE	TRUE	FALSE	TRUE	FALSE	TRUE	FALSE	TRUE	FALSE	CTR	CTR	CTR	CTR	TRUE	TRUE	-7.09613	-6.71572
NCLIV_015490-t26_1-p1	NCLIV_015490-t26_1-p1	NCLIV_015490-t26_1-p1	transcript=NCLIV_015490-t26_1 gene=NCLIV_015490 organism=Neospora_caninum_Liverpool gene_product=replication factor A protein 3 domain-containing protein transcript_product=replication factor A protein 3 domain-containing protein location=FR823387:75978-77	1	6	76.8	12.065	112	0	36.175	0//0	3//0	129720000	27			16215000	52450000	4.4358e+07	39775000	825241	957338	918924	4.42873e+07	3.59351e+07	3.19952e+07	487257	813657	488962	TRUE	FALSE	TRUE	FALSE	TRUE	FALSE	TRUE	FALSE	TRUE	FALSE	TRUE	FALSE	CTR	CTR	CTR	CTR	TRUE	TRUE	-5.65326	-6.00096
NCLIV_015530-t26_1-p1	NCLIV_015530-t26_1-p1	NCLIV_015530-t26_1-p1	transcript=NCLIV_015530-t26_1 gene=NCLIV_015530 organism=Neospora_caninum_Liverpool gene_product=conserved hypothetical protein transcript_product=conserved hypothetical protein location=FR823387:97377-98477(+) protein_length=366 sequence_SO=chromosome SO=	1	2	4.4	38.715	366	0	12.621	0//0	3//0	121300000	25			13478000	16552000	23860000	20122000	29665000	34546000	21556000	1.57913e+07	2.50551e+07	2.10004e+07	2.39881e+07	2.19628e+07	1.51955e+07	TRUE	FALSE	TRUE	TRUE	FALSE	TRUE	TRUE	FALSE	TRUE	TRUE	FALSE	TRUE					TRUE	TRUE	0.491666	-0.017878
NCLIV_015550-t26_1-p1	NCLIV_015550-t26_1-p1	NCLIV_015550-t26_1-p1	transcript=NCLIV_015550-t26_1 gene=NCLIV_015550 organism=Neospora_caninum_Liverpool gene_product=putative 26S proteasome non-ATPase regulatory subunit transcript_product=putative 26S proteasome non-ATPase regulatory subunit location=FR823387:120561-126164(	1	10	37.5	47.044	413	0	118.27	0//0	3//0	298280000	38			12969000	125430000	9.0215e+07	107410000	637674	819941	605137	8.59742e+07	7.86952e+07	8.18052e+07	493196	586433	512115	TRUE	FALSE	TRUE	FALSE	TRUE	FALSE	TRUE	FALSE	TRUE	FALSE	TRUE	FALSE	CTR	CTR	CTR	CTR	TRUE	TRUE	-7.29107	-7.27778
NCLIV_015560-t26_1-p1	NCLIV_015560-t26_1-p1	NCLIV_015560-t26_1-p1	transcript=NCLIV_015560-t26_1 gene=NCLIV_015560 organism=Neospora_caninum_Liverpool gene_product=hypothetical protein transcript_product=hypothetical protein location=FR823387:128010-132520(+) protein_length=514 sequence_SO=chromosome SO=protein_coding is_	1	6	24.1	53.996	514	0	24.268	0//0	3//0	156990000	21			6825600	6.7037e+07	28745000	5.79e+07	552262	2424400	4584300	4.42478e+07	2.25734e+07	4.14318e+07	1.05297e+06	712922	1.74742e+06	TRUE	FALSE	TRUE	TRUE	FALSE	FALSE	TRUE	FALSE	TRUE	TRUE	FALSE	TRUE					TRUE	TRUE	-4.71662	-4.98175
NCLIV_0155-t26_1-p1	NCLIV_0155-t26_1-p1	NCLIV_0155-t26_1-p1	transcript=NCLIV_0155-t26_1 gene=NCLIV_0155 organism=Neospora_caninum_Liverpool gene_product=alpha/beta hydrolase fold domain containing protein transcript_product=alpha/beta hydrolase fold domain containing protein location=FR823387:135717-141770(+) prote	1	6	14.5	81.736	744	0	89.415	0//0	3//0	174930000	38			4997900	38238000	43850000	46565000	30874000	18915000	18839000	3.71335e+07	3.87002e+07	4.04426e+07	1.58673e+07	9.63606e+06	9.72505e+06	TRUE	FALSE	TRUE	TRUE	FALSE	TRUE	TRUE	FALSE	TRUE	TRUE	FALSE	TRUE					TRUE	TRUE	-0.942395	-1.76286
NCLIV_015620-t26_1-p1	NCLIV_015620-t26_1-p1	NCLIV_015620-t26_1-p1	transcript=NCLIV_015620-t26_1 gene=NCLIV_015620 organism=Neospora_caninum_Liverpool gene_product=60S ribosomal protein L36, related transcript_product=60S ribosomal protein L36, related location=FR823387:164262-165474(+) protein_length=101 sequence_SO=chro	1	6	26.7	11.466	101	0	15.453	0//0	3//0	974560000	57			194910000	450450000	203960000	196740000	735859	512223	804865	3.01475e+08	2.22691e+08	2.30751e+08	630999	633386	308285	TRUE	FALSE	TRUE	FALSE	TRUE	FALSE	TRUE	FALSE	TRUE	FALSE	TRUE	FALSE	CTR	CTR	CTR	CTR	TRUE	TRUE	-8.60945	-8.9686
NCLIV_015660-t26_1-p1	NCLIV_015660-t26_1-p1	NCLIV_015660-t26_1-p1	transcript=NCLIV_015660-t26_1 gene=NCLIV_015660 organism=Neospora_caninum_Liverpool gene_product=conserved hypothetical protein transcript_product=conserved hypothetical protein location=FR823387:179714-185039(+) protein_length=872 sequence_SO=chromosome S	1	6	14	95.082	872	0	8.6701	0//0	3//0	65303000	19			1332700	17792000	26015000	24863000	454635	669667	633534	1.69769e+07	1.6633e+07	1.74921e+07	510651	737407	341548	TRUE	FALSE	TRUE	FALSE	TRUE	FALSE	TRUE	FALSE	TRUE	FALSE	TRUE	FALSE	CTR	CTR	CTR	CTR	TRUE	TRUE	-5.28819	-5.07633
NCLIV_015680-t26_1-p1	NCLIV_015680-t26_1-p1	NCLIV_015680-t26_1-p1	transcript=NCLIV_015680-t26_1 gene=NCLIV_015680 organism=Neospora_caninum_Liverpool gene_product=Endonuclease/exonuclease/phosphatase family protein, related transcript_product=Endonuclease/exonuclease/phosphatase family protein, related location=FR823387:	1	3	1.8	301.75	2863	0.00043725	2.8244	0//0	3//0	1624100	2			13764	1312300						1.41141e+06					0	FALSE	FALSE	FALSE	FALSE	TRUE	FALSE	FALSE	FALSE	FALSE	FALSE	FALSE	FALSE					FALSE	FALSE
NCLIV_015710-t26_1-p1	NCLIV_015710-t26_1-p1	NCLIV_015710-t26_1-p1	transcript=NCLIV_015710-t26_1 gene=NCLIV_015710 organism=Neospora_caninum_Liverpool gene_product=conserved hypothetical protein transcript_product=conserved hypothetical protein location=FR823387:241209-244700(+) protein_length=1055 sequence_SO=chromosome	1	8	12.5	113.18	1055	0	15.45	0//0	3//0	55657000	20			1159500	16930000	21496000	21121000	1.11871e+06	829297	445907	1.30211e+07	1.47456e+07	1.43267e+07	415336	518322	941061	TRUE	FALSE	TRUE	FALSE	TRUE	FALSE	TRUE	FALSE	TRUE	FALSE	TRUE	FALSE	CTR	CTR	CTR	CTR	TRUE	TRUE	-4.72717	-4.57633
NCLIV_015750-t26_1-p1	NCLIV_015750-t26_1-p1	NCLIV_015750-t26_1-p1	transcript=NCLIV_015750-t26_1 gene=NCLIV_015750 organism=Neospora_caninum_Liverpool gene_product=conserved hypothetical protein transcript_product=conserved hypothetical protein location=FR823387:274409-280083(-) protein_length=1699 sequence_SO=chromosome	1	3	3.5	179.9	1699	0.00024108	4.5432	0//0	3//0	15136000	5			168180	5110100	6307500	4.8455e+06	1.04938e+06	1.22783e+06	689666	4.85546e+06	5.78427e+06	4.92151e+06	228815	355617	664162	TRUE	FALSE	TRUE	FALSE	TRUE	FALSE	TRUE	FALSE	TRUE	FALSE	TRUE	FALSE	CTR	CTR	CTR	CTR	TRUE	TRUE	-2.48582	-3.77353
NCLIV_015790-t26_1-p1	NCLIV_015790-t26_1-p1	NCLIV_015790-t26_1-p1	transcript=NCLIV_015790-t26_1 gene=NCLIV_015790 organism=Neospora_caninum_Liverpool gene_product=putative fatty acyl-CoA desaturase transcript_product=putative fatty acyl-CoA desaturase location=FR823387:305959-319913(-) protein_length=1386 sequence_SO=chr	1	12	13.2	153.77	1386	0	111.77	0//0	3//0	271610000	79			5543000	6.861e+07	75259000	81657000	19424000	26620000	23085000	4.56096e+07	4.38337e+07	4.1942e+07	5.37031e+06	1.05327e+07	7.80092e+06	TRUE	FALSE	TRUE	TRUE	FALSE	TRUE	TRUE	FALSE	TRUE	TRUE	FALSE	TRUE					TRUE	TRUE	-1.71418	-2.52337
NCLIV_015870-t26_1-p1	NCLIV_015870-t26_1-p1	NCLIV_015870-t26_1-p1	transcript=NCLIV_015870-t26_1 gene=NCLIV_015870 organism=Neospora_caninum_Liverpool gene_product=SRS domain-containing protein transcript_product=SRS domain-containing protein location=FR823387:407530-408432(-) protein_length=300 sequence_SO=chromosome SO=	1	2	16	31.329	300	0.00024938	5.1915	0//0	3//0	45764000	9			4576400	3922800	7204400	3609100	17766000	12539000	11296000	4.55509e+06	1.0794e+07	4.12315e+06	1.18533e+07	8.47349e+06	7.63363e+06	TRUE	FALSE	TRUE	TRUE	FALSE	TRUE	TRUE	FALSE	TRUE	TRUE	FALSE	TRUE					TRUE	TRUE	1.54158	0.639718
NCLIV_015880-t26_1-p1	NCLIV_015880-t26_1-p1	NCLIV_015880-t26_1-p1	transcript=NCLIV_015880-t26_1 gene=NCLIV_015880 organism=Neospora_caninum_Liverpool gene_product=hypothetical protein transcript_product=hypothetical protein location=FR823387:413027-414259(+) protein_length=196 sequence_SO=chromosome SO=protein_coding is_	1	22	70.4	22.642	196	0	323.31	0//0	3//0	8531900000	309			775620000	2974000000	2748900000	2683300000	205320000	143740000	158290000	1.07028e+09	1.14855e+09	1.11177e+09	5.42816e+07	4.33276e+07	4.01837e+07	TRUE	FALSE	TRUE	TRUE	FALSE	TRUE	TRUE	FALSE	TRUE	TRUE	FALSE	TRUE					TRUE	TRUE	-4.06572	-4.60662
NCLIV_015920-t26_1-p1	NCLIV_015920-t26_1-p1	NCLIV_015920-t26_1-p1	transcript=NCLIV_015920-t26_1 gene=NCLIV_015920 organism=Neospora_caninum_Liverpool gene_product=Histone H4, related transcript_product=Histone H4, related location=FR823387:446457-446768(-) protein_length=103 sequence_SO=chromosome SO=protein_coding is_ps	1	18	63.1	11.439	103	0	323.31	0//0	3//0	12042000000	234			2007100000	3245200000	3619200000	3340800000	1294100000	902120000	1011000000	2.16209e+09	2.50162e+09	2.08735e+09	5.82888e+08	4.69788e+08	5.05866e+08	TRUE	FALSE	TRUE	TRUE	FALSE	TRUE	TRUE	FALSE	TRUE	TRUE	FALSE	TRUE					TRUE	TRUE	-1.68502	-2.11625
NCLIV_015960-t26_1-p1	NCLIV_015960-t26_1-p1	NCLIV_015960-t26_1-p1	transcript=NCLIV_015960-t26_1 gene=NCLIV_015960 organism=Neospora_caninum_Liverpool gene_product=GF13052, related transcript_product=GF13052, related location=FR823387:480176-486764(+) protein_length=1235 sequence_SO=chromosome SO=protein_coding is_pseudo=	1	4	5.7	138.99	1235	0.00022994	3.7392	0//0	3//0	34111000	8			480440	13529000	9.0931e+06	12405000	881617	868321	644775	1.52597e+07	7.98157e+06	1.01785e+07	474950	504532	751042	TRUE	FALSE	TRUE	FALSE	TRUE	FALSE	TRUE	FALSE	TRUE	FALSE	TRUE	FALSE	CTR	CTR	CTR	CTR	TRUE	TRUE	-3.86474	-4.24998
NCLIV_015970-t26_1-p1	NCLIV_015970-t26_1-p1	NCLIV_015970-t26_1-p1	transcript=NCLIV_015970-t26_1 gene=NCLIV_015970 organism=Neospora_caninum_Liverpool gene_product=Ribose 5-phosphate isomerase A transcript_product=Ribose 5-phosphate isomerase A location=FR823387:490097-493362(+) protein_length=262 sequence_SO=chromosome S	1	6	31.3	27.831	262	0	60.525	0//0	3//0	173460000	24			12390000	43809000	7.9091e+07	50453000	826213	7.3769e+06	7.5418e+06	4.29502e+07	5.4578e+07	4.57027e+07	746368	1.68849e+06	1.68534e+06	TRUE	FALSE	TRUE	TRUE	FALSE	FALSE	TRUE	FALSE	TRUE	TRUE	FALSE	TRUE					TRUE	TRUE	-3.96432	-5.20744
NCLIV_016040-t26_1-p1	NCLIV_016040-t26_1-p1	NCLIV_016040-t26_1-p1	transcript=NCLIV_016040-t26_1 gene=NCLIV_016040 organism=Neospora_caninum_Liverpool gene_product=conserved hypothetical protein transcript_product=conserved hypothetical protein location=FR823387:562041-568282(+) protein_length=1330 sequence_SO=chromosome	1	6	9.2	138.6	1330	0	11.141	0//0	3//0	81157000	17			1040500	37328000	13735000	21738000	8172000	6348700	642639	2.32877e+07	2.20174e+07	1.72345e+07	1.36627e+06	2.96361e+06	2.6659e+06	TRUE	FALSE	TRUE	TRUE	FALSE	FALSE	TRUE	FALSE	TRUE	TRUE	FALSE	TRUE					TRUE	TRUE	-2.79496	-3.22569
NCLIV_016050-t26_1-p1	NCLIV_016050-t26_1-p1	NCLIV_016050-t26_1-p1	transcript=NCLIV_016050-t26_1 gene=NCLIV_016050 organism=Neospora_caninum_Liverpool gene_product=hypothetical protein transcript_product=hypothetical protein location=FR823387:570817-581646(-) protein_length=2643 sequence_SO=chromosome SO=protein_coding is	1	10	7.8	268.94	2643	0	13.617	0//0	3//0	58510000	29			557240	20011000	22415000	19190000	1.58497e+06	793103	1.06009e+06	1.0944e+07	1.41129e+07	1.23514e+07	527540	1.2021e+06	462030	TRUE	FALSE	TRUE	FALSE	TRUE	FALSE	TRUE	FALSE	TRUE	FALSE	TRUE	FALSE	CTR	CTR	CTR	CTR	TRUE	TRUE	-4.21906	-4.22288
NCLIV_016100-t26_1-p1	NCLIV_016100-t26_1-p1	NCLIV_016100-t26_1-p1	transcript=NCLIV_016100-t26_1 gene=NCLIV_016100 organism=Neospora_caninum_Liverpool gene_product=putative RNB-like protein domain containing protein transcript_product=putative RNB-like protein domain containing protein location=FR823387:632517-647954(-) p	1	2	2.6	131.34	1187	0.00023121	3.8631	0//0	3//0	4603000	2			67691	1292100	1618900	2214400	1.07414e+06	486271	903964	676238	1.41365e+06	2.90272e+06	519505	573228	413943	TRUE	FALSE	TRUE	FALSE	TRUE	FALSE	TRUE	FALSE	TRUE	FALSE	TRUE	FALSE	CTR	CTR	CTR	CTR	TRUE	TRUE	-1.0981	-1.49751
NCLIV_016110-t26_1-p1	NCLIV_016110-t26_1-p1	NCLIV_016110-t26_1-p1	transcript=NCLIV_016110-t26_1 gene=NCLIV_016110 organism=Neospora_caninum_Liverpool gene_product=hypothetical protein transcript_product=hypothetical protein location=FR823387:650957-655452(-) protein_length=377 sequence_SO=chromosome SO=protein_coding is_	1	17	61.8	43.107	377	0	323.31	0//0	3//0	3732800000	268			196460000	907500000	844160000	869470000	6.0673e+08	465440000	5.5645e+08	4.77395e+08	3.72817e+08	4.15355e+08	2.44589e+08	1.80875e+08	2.19196e+08	TRUE	FALSE	TRUE	TRUE	FALSE	TRUE	TRUE	FALSE	TRUE	TRUE	FALSE	TRUE					TRUE	TRUE	-0.694549	-0.976805
NCLIV_016120-t26_1-p1	NCLIV_016120-t26_1-p1	NCLIV_016120-t26_1-p1	transcript=NCLIV_016120-t26_1 gene=NCLIV_016120 organism=Neospora_caninum_Liverpool gene_product=putative proteasome subunit alpha type 4, subunit transcript_product=putative proteasome subunit alpha type 4, subunit location=FR823387:658723-661020(+) prote	1	12	74.6	27.978	252	0	323.31	0//0	3//0	1637400000	91			136450000	537100000	527260000	524310000	25158000	28903000	35752000	2.51674e+08	2.53968e+08	2.52626e+08	1.26142e+07	1.29858e+07	1.37628e+07	TRUE	FALSE	TRUE	TRUE	FALSE	TRUE	TRUE	FALSE	TRUE	TRUE	FALSE	TRUE					TRUE	TRUE	-4.15988	-4.26875
NCLIV_016150-t26_1-p1	NCLIV_016150-t26_1-p1	NCLIV_016150-t26_1-p1	transcript=NCLIV_016150-t26_1 gene=NCLIV_016150 organism=Neospora_caninum_Liverpool gene_product=Serine--pyruvate transaminase transcript_product=Serine--pyruvate transaminase location=FR823387:674487-675632(+) protein_length=381 sequence_SO=chromosome SO=	1	16	49.6	41.761	381	0	311.28	0//0	3//0	1813300000	111			95434000	567950000	6.9164e+08	668290000	12971000	9.0182e+06	9.396e+06	3.09108e+08	3.62842e+08	3.46382e+08	7.8641e+06	3.45614e+06	5.72833e+06	TRUE	FALSE	TRUE	TRUE	FALSE	TRUE	TRUE	FALSE	TRUE	TRUE	FALSE	TRUE					TRUE	TRUE	-5.95524	-5.97628
NCLIV_016210-t26_1-p1	NCLIV_016210-t26_1-p1	NCLIV_016210-t26_1-p1	transcript=NCLIV_016210-t26_1 gene=NCLIV_016210 organism=Neospora_caninum_Liverpool gene_product=putative WD domain, G-beta repeat-containing protein transcript_product=putative WD domain, G-beta repeat-containing protein location=FR823387:719724-725159(-)	1	6	16.5	82.713	757	0	8.2319	0//0	3//0	47379000	19			1280500	17256000	15361000	14610000	1.58304e+06	1.3628e+06	1.1608e+06	1.62249e+07	9.13986e+06	8.92054e+06	418218	700606	379842	TRUE	FALSE	TRUE	FALSE	TRUE	FALSE	TRUE	FALSE	TRUE	FALSE	TRUE	FALSE	CTR	CTR	CTR	CTR	TRUE	TRUE	-3.53157	-4.51232
NCLIV_016220-t26_1-p1	NCLIV_016220-t26_1-p1	NCLIV_016220-t26_1-p1	transcript=NCLIV_016220-t26_1 gene=NCLIV_016220 organism=Neospora_caninum_Liverpool gene_product=unspecified product transcript_product=unspecified product location=FR823387:729111-730835(+) protein_length=574 sequence_SO=chromosome SO=protein_coding is_ps	1	8	19.3	64.202	574	0	15.847	0//0	3//0	180400000	47			6443000	34266000	32988000	35132000	37797000	34820000	35010000	2.60725e+07	2.66923e+07	2.24416e+07	1.88086e+07	1.431e+07	2.0492e+07	TRUE	FALSE	TRUE	TRUE	FALSE	TRUE	TRUE	FALSE	TRUE	TRUE	FALSE	TRUE					TRUE	TRUE	0.0714834	-0.50055
NCLIV_016230-t26_1-p1	NCLIV_016230-t26_1-p1	NCLIV_016230-t26_1-p1	transcript=NCLIV_016230-t26_1 gene=NCLIV_016230 organism=Neospora_caninum_Liverpool gene_product=conserved hypothetical protein transcript_product=conserved hypothetical protein location=FR823387:733832-735646(+) protein_length=604 sequence_SO=chromosome S	1	3	8.8	63.195	604	0.0002517	5.381	0//0	3//0	34524000	18			959000	12126000	12562000	12103000	467717	667165	566540	1.21415e+07	1.32052e+07	9.81467e+06	401555	448484	381374	TRUE	FALSE	TRUE	FALSE	TRUE	FALSE	TRUE	FALSE	TRUE	FALSE	TRUE	FALSE	CTR	CTR	CTR	CTR	TRUE	TRUE	-4.44942	-4.82792
NCLIV_016240-t26_1-p1	NCLIV_016240-t26_1-p1	NCLIV_016240-t26_1-p1	transcript=NCLIV_016240-t26_1 gene=NCLIV_016240 organism=Neospora_caninum_Liverpool gene_product=5-Nucleotidase domain protein (Precursor) transcript_product=5-Nucleotidase domain protein (Precursor) location=FR823387:738217-743817(-) protein_length=888	1	8	14.6	96.49	888	0	15.541	0//0	3//0	83437000	31			1896300	28188000	28168000	32657000	1.05966e+06	981321	613115	1.81517e+07	1.82156e+07	1.79785e+07	609186	704119	391496	TRUE	FALSE	TRUE	FALSE	TRUE	FALSE	TRUE	FALSE	TRUE	FALSE	TRUE	FALSE	CTR	CTR	CTR	CTR	TRUE	TRUE	-5.10389	-5.03714
NCLIV_016250-t26_1-p1	NCLIV_016250-t26_1-p1	NCLIV_016250-t26_1-p1	transcript=NCLIV_016250-t26_1 gene=NCLIV_016250 organism=Neospora_caninum_Liverpool gene_product=putative cytidine deaminase transcript_product=putative cytidine deaminase location=FR823387:746972-750154(+) protein_length=417 sequence_SO=chromosome SO=prot	1	10	54	44.661	417	0	48.069	0//0	3//0	249220000	46			13845000	94858000	84278000	85240000	868013	502270	779691	5.27768e+07	5.30099e+07	4.91248e+07	468713	689632	435417	TRUE	FALSE	TRUE	FALSE	TRUE	FALSE	TRUE	FALSE	TRUE	FALSE	TRUE	FALSE	CTR	CTR	CTR	CTR	TRUE	TRUE	-6.97831	-6.63242
NCLIV_016300-t26_1-p1	NCLIV_016300-t26_1-p1	NCLIV_016300-t26_1-p1	transcript=NCLIV_016300-t26_1 gene=NCLIV_016300 organism=Neospora_caninum_Liverpool gene_product=conserved hypothetical protein transcript_product=conserved hypothetical protein location=FR823387:759574-762918(-) protein_length=626 sequence_SO=chromosome S	1	3	7	67.504	626	0.0031726	2.2338	0//0	3//0	23891000	5			853260	8.7671e+06	9023900	8.639e+06	748822	865961	946947	5.41316e+06	1.13229e+07	9.275e+06	1.22335e+06	723416	588801	TRUE	FALSE	TRUE	FALSE	TRUE	FALSE	TRUE	FALSE	TRUE	FALSE	TRUE	FALSE	CTR	CTR	CTR	CTR	TRUE	TRUE	-3.37343	-3.3638
NCLIV_016310-t26_1-p1	NCLIV_016310-t26_1-p1	NCLIV_016310-t26_1-p1	transcript=NCLIV_016310-t26_1 gene=NCLIV_016310 organism=Neospora_caninum_Liverpool gene_product=conserved hypothetical protein transcript_product=conserved hypothetical protein location=FR823387:764168-765911(+) protein_length=202 sequence_SO=chromosome S	1	3	23.8	21.744	202	0	16.505	0//0	3//0	52363000	11			10473000	18744000	18179000	18776000	766974	797149	856758	1.70276e+07	2.07813e+07	1.59302e+07	499324	568116	834239	TRUE	FALSE	TRUE	FALSE	TRUE	FALSE	TRUE	FALSE	TRUE	FALSE	TRUE	FALSE	CTR	CTR	CTR	CTR	TRUE	TRUE	-4.52542	-4.84662
NCLIV_016330-t26_1-p1	NCLIV_016330-t26_1-p1	NCLIV_016330-t26_1-p1	transcript=NCLIV_016330-t26_1 gene=NCLIV_016330 organism=Neospora_caninum_Liverpool gene_product=putative phosphomannomutase 2 transcript_product=putative phosphomannomutase 2 location=FR823387:790853-794568(-) protein_length=261 sequence_SO=chromosome SO=	1	5	24.9	29.157	261	0	11.099	0//0	3//0	64046000	26			3767400	19605000	24658000	23857000	867265	923210	1.00437e+06	1.58871e+07	1.88031e+07	1.28801e+07	496846	573154	600337	TRUE	FALSE	TRUE	FALSE	TRUE	FALSE	TRUE	FALSE	TRUE	FALSE	TRUE	FALSE	CTR	CTR	CTR	CTR	TRUE	TRUE	-4.60264	-4.81935
NCLIV_016360-t26_1-p1	NCLIV_016360-t26_1-p1	NCLIV_016360-t26_1-p1	transcript=NCLIV_016360-t26_1 gene=NCLIV_016360 organism=Neospora_caninum_Liverpool gene_product=unspecified product transcript_product=unspecified product location=FR823387:810658-811872(-) protein_length=404 sequence_SO=chromosome SO=protein_coding is_ps	1	3	14.9	44.562	404	0	7.644	0//0	3//0	63207000	18			3511500	7.8798e+06	8.0642e+06	7835300	21165000	14923000	19421000	4.14308e+06	4.86774e+06	2.43779e+06	1.9426e+07	1.06411e+07	2.0901e+07	TRUE	FALSE	TRUE	TRUE	FALSE	TRUE	TRUE	FALSE	TRUE	TRUE	FALSE	TRUE					TRUE	TRUE	1.20765	2.15249
NCLIV_016370-t26_1-p1	NCLIV_016370-t26_1-p1	NCLIV_016370-t26_1-p1	transcript=NCLIV_016370-t26_1 gene=NCLIV_016370 organism=Neospora_caninum_Liverpool gene_product=Galactosyltransferase, related transcript_product=Galactosyltransferase, related location=FR823387:816222-824556(+) protein_length=1298 sequence_SO=chromosome	1	19	22.3	145.89	1298	0	102.94	0//0	3//0	445470000	92			7302700	164810000	123320000	134200000	12716000	13640000	26262000	5.99387e+07	5.00964e+07	5.35487e+07	7.50396e+06	8.81912e+06	1.65972e+07	TRUE	FALSE	TRUE	TRUE	FALSE	TRUE	TRUE	FALSE	TRUE	TRUE	FALSE	TRUE					TRUE	TRUE	-3.0753	-2.39789
NCLIV_016380-t26_1-p1	NCLIV_016380-t26_1-p1	NCLIV_016380-t26_1-p1	transcript=NCLIV_016380-t26_1 gene=NCLIV_016380 organism=Neospora_caninum_Liverpool gene_product=Ribosomal protein L22, related transcript_product=Ribosomal protein L22, related location=FR823387:830383-832412(-) protein_length=181 sequence_SO=chromosome S	1	8	30.9	20.325	181	0	323.31	0//0	3//0	4447900000	87			444790000	1418500000	1474100000	1379300000	191840000	158780000	162020000	1.13827e+09	1.32357e+09	1.19872e+09	1.12144e+08	8.57687e+07	8.97847e+07	TRUE	FALSE	TRUE	TRUE	FALSE	TRUE	TRUE	FALSE	TRUE	TRUE	FALSE	TRUE					TRUE	TRUE	-3.06361	-3.67671
NCLIV_016390-t26_1-p1	NCLIV_016390-t26_1-p1	NCLIV_016390-t26_1-p1	transcript=NCLIV_016390-t26_1 gene=NCLIV_016390 organism=Neospora_caninum_Liverpool gene_product=ERYTHROCYTE MEMBRANE PROTEIN PFEMP3, related transcript_product=ERYTHROCYTE MEMBRANE PROTEIN PFEMP3, related location=FR823387:833803-834438(-) protein_length=	1	7	38.4	25.264	211	0	7.7219	0//0	3//0	84898000	27			6530600	24345000	15137000	28034000	11035000	7473000	8153200	1.80382e+07	1.52185e+07	1.92926e+07	2.88665e+06	4.62072e+06	5.03736e+06	TRUE	FALSE	TRUE	TRUE	FALSE	TRUE	TRUE	FALSE	TRUE	TRUE	FALSE	TRUE					TRUE	TRUE	-1.31387	-2.10018
NCLIV_016420-t26_1-p1	NCLIV_016420-t26_1-p1	NCLIV_016420-t26_1-p1	transcript=NCLIV_016420-t26_1 gene=NCLIV_016420 organism=Neospora_caninum_Liverpool gene_product=putative pescadillo family protein transcript_product=putative pescadillo family protein location=FR823387:841228-846897(+) protein_length=727 sequence_SO=chro	1	9	27	80.347	727	0	85.849	0//0	3//0	211770000	38			7843200	79114000	64899000	74608000	849103	1.18488e+06	892135	5.57677e+07	5.87056e+07	3.3727e+07	7.40208e+06	283909	475020	TRUE	FALSE	TRUE	FALSE	TRUE	FALSE	TRUE	FALSE	TRUE	FALSE	FALSE	FALSE	CTR	CTR			TRUE	TRUE	-6.23438	-5.58504
NCLIV_016430-t26_1-p1	NCLIV_016430-t26_1-p1	NCLIV_016430-t26_1-p1	transcript=NCLIV_016430-t26_1 gene=NCLIV_016430 organism=Neospora_caninum_Liverpool gene_product=conserved hypothetical protein transcript_product=conserved hypothetical protein location=FR823387:854872-857931(-) protein_length=264 sequence_SO=chromosome S	1	6	36.4	29.095	264	0	68.793	0//0	3//0	179520000	38			19946000	37984000	37332000	41549000	28469000	23154000	31150000	3.51396e+07	3.28283e+07	3.36491e+07	1.57722e+07	9.32524e+06	1.77291e+07	TRUE	FALSE	TRUE	TRUE	FALSE	TRUE	TRUE	FALSE	TRUE	TRUE	FALSE	TRUE					TRUE	TRUE	-0.506911	-1.29863
NCLIV_016450-t26_1-p1	NCLIV_016450-t26_1-p1	NCLIV_016450-t26_1-p1	transcript=NCLIV_016450-t26_1 gene=NCLIV_016450 organism=Neospora_caninum_Liverpool gene_product=hypothetical protein transcript_product=hypothetical protein location=FR823387:872147-879669(-) protein_length=398 sequence_SO=chromosome SO=protein_coding is_	1	23	64.6	42.893	398	0	323.31	0//0	3//0	4959900000	327			248000000	1351900000	1423200000	1430400000	396800000	332760000	378140000	6.5585e+08	8.89536e+08	8.77687e+08	9.09948e+07	1.10185e+08	9.38897e+07	TRUE	FALSE	TRUE	TRUE	FALSE	TRUE	TRUE	FALSE	TRUE	TRUE	FALSE	TRUE					TRUE	TRUE	-1.92817	-3.0291
NCLIV_016490-t26_1-p1	NCLIV_016490-t26_1-p1	NCLIV_016490-t26_1-p1	transcript=NCLIV_016490-t26_1 gene=NCLIV_016490 organism=Neospora_caninum_Liverpool gene_product=conserved hypothetical protein transcript_product=conserved hypothetical protein location=FR823387:907435-915835(+) protein_length=1547 sequence_SO=chromosome	1	5	7.7	166.87	1547	0	7.5029	0//0	3//0	28039000	13			311550	8.2574e+06	5902700	6251600	1.60042e+06	620364	669545	1.02939e+07	3.33643e+06	6.47801e+06	556710	7.00291e+06	587306	TRUE	FALSE	TRUE	FALSE	TRUE	FALSE	TRUE	FALSE	TRUE	FALSE	FALSE	FALSE	CTR	CTR			TRUE	TRUE	-2.9468	-2.20081
NCLIV_016520-t26_1-p1	NCLIV_016520-t26_1-p1	NCLIV_016520-t26_1-p1	transcript=NCLIV_016520-t26_1 gene=NCLIV_016520 organism=Neospora_caninum_Liverpool gene_product=hypothetical protein transcript_product=hypothetical protein location=FR823387:942242-946220(+) protein_length=779 sequence_SO=chromosome SO=protein_coding is_	1	10	25.3	83.358	779	0	30.373	0//0	3//0	141350000	42			3820200	47998000	47876000	48704000	3093100	2427900	2526200	2.97691e+07	2.78018e+07	3.0641e+07	1.08769e+06	1.04379e+06	1.06032e+06	TRUE	FALSE	TRUE	TRUE	FALSE	TRUE	TRUE	FALSE	TRUE	TRUE	FALSE	TRUE					TRUE	TRUE	-4.17546	-4.78754
NCLIV_016540-t26_1-p1	NCLIV_016540-t26_1-p1	NCLIV_016540-t26_1-p1	transcript=NCLIV_016540-t26_1 gene=NCLIV_016540 organism=Neospora_caninum_Liverpool gene_product=conserved hypothetical protein transcript_product=conserved hypothetical protein location=FR823387:957082-962920(-) protein_length=444 sequence_SO=chromosome S	1	15	44.6	49.024	444	0	123.74	0//0	3//0	1094300000	150			42087000	221220000	240340000	218190000	193930000	183190000	221060000	1.06128e+08	1.1253e+08	1.4586e+08	9.37581e+07	7.34539e+07	8.71162e+07	TRUE	FALSE	TRUE	TRUE	FALSE	TRUE	TRUE	FALSE	TRUE	TRUE	FALSE	TRUE					TRUE	TRUE	-0.18761	-0.512583
NCLIV_016700-t26_1-p1	NCLIV_016700-t26_1-p1	NCLIV_016700-t26_1-p1	transcript=NCLIV_016700-t26_1 gene=NCLIV_016700 organism=Neospora_caninum_Liverpool gene_product=conserved hypothetical protein transcript_product=conserved hypothetical protein location=FR823387:1096910-1098363(+) protein_length=292 sequence_SO=chromosome	1	7	34.9	32.186	292	0	111.13	0//0	3//0	165680000	37			11834000	57095000	66957000	54561000	363107	1.62589e+06	648634	3.46956e+07	4.27216e+07	3.91623e+07	366012	294133	424916	TRUE	FALSE	TRUE	FALSE	TRUE	FALSE	TRUE	FALSE	TRUE	FALSE	TRUE	FALSE	CTR	CTR	CTR	CTR	TRUE	TRUE	-6.35169	-6.75841
NCLIV_0167-t26_1-p1	NCLIV_0167-t26_1-p1	NCLIV_0167-t26_1-p1	transcript=NCLIV_0167-t26_1 gene=NCLIV_0167 organism=Neospora_caninum_Liverpool gene_product=DNA-directed RNA polymerases I, II, and III subunit RPABC1 transcript_product=DNA-directed RNA polymerases I, II, and III subunit RPABC1 location=FR823387:1134473-	1	2	16.7	16.875	150	0	7.697	0//0	3//0	74161000	14			8240100	24935000	20406000	15362000	6501900	7304200	7.4626e+06	2.33781e+07	2.00648e+07	1.58975e+07	4.80647e+06	4.79498e+06	5.04823e+06	TRUE	FALSE	TRUE	TRUE	FALSE	TRUE	TRUE	FALSE	TRUE	TRUE	FALSE	TRUE					TRUE	TRUE	-1.48768	-2.00071
NCLIV_016800-t26_1-p1	NCLIV_016800-t26_1-p1	NCLIV_016800-t26_1-p1	transcript=NCLIV_016800-t26_1 gene=NCLIV_016800 organism=Neospora_caninum_Liverpool gene_product=putative TCP-1/cpn60 chaperonin family protein transcript_product=putative TCP-1/cpn60 chaperonin family protein location=FR823387:1138001-1141284(+) protein_l	1	26	67.5	62.759	576	0	323.31	0//0	3//0	4688700000	357			161680000	1035000000	9.5229e+08	9.5914e+08	760250000	690170000	7.9247e+08	3.52044e+08	3.4081e+08	2.73677e+08	1.55591e+08	1.648e+08	1.64792e+08	TRUE	FALSE	TRUE	TRUE	FALSE	TRUE	TRUE	FALSE	TRUE	TRUE	FALSE	TRUE					TRUE	TRUE	-0.394973	-0.986026
NCLIV_016840-t26_1-p1	NCLIV_016840-t26_1-p1;sp|P48730-2|KC1D_HUMAN;sp|P48730|KC1D_HUMAN;sp|P49674|KC1E_HUMAN	NCLIV_016840-t26_1-p1	transcript=NCLIV_016840-t26_1 gene=NCLIV_016840 organism=Neospora_caninum_Liverpool gene_product=AFL091Wp, related transcript_product=AFL091Wp, related location=FR823387:1152713-1155806(+) protein_length=324 sequence_SO=chromosome SO=protein_coding is_pseu	4	7	25.9	37.916	324	0	17.556	0//0	3//0	184400000	37			10847000	7.3202e+07	67587000	4.5269e+07	5480000	3933400	3803100	4.87829e+07	4.43412e+07	4.57285e+07	3.43873e+06	1.26819e+06	1.28529e+06	TRUE	FALSE	TRUE	TRUE	FALSE	TRUE	TRUE	FALSE	TRUE	TRUE	FALSE	TRUE					TRUE	TRUE	-3.80527	-4.70239
NCLIV_016850-t26_1-p1	NCLIV_016850-t26_1-p1	NCLIV_016850-t26_1-p1	transcript=NCLIV_016850-t26_1 gene=NCLIV_016850 organism=Neospora_caninum_Liverpool gene_product=AT3G15980 protein, related transcript_product=AT3G15980 protein, related location=FR823387:1159952-1171542(-) protein_length=1239 sequence_SO=chromosome SO=pro	1	20	27.3	136.42	1239	0	201.62	0//0	3//0	786980000	127			12107000	240730000	270180000	305700000	15024000	6.4894e+06	9591500	9.31236e+07	9.87936e+07	1.21817e+08	6.14625e+06	3.0254e+06	5.31686e+06	TRUE	FALSE	TRUE	TRUE	FALSE	TRUE	TRUE	FALSE	TRUE	TRUE	FALSE	TRUE					TRUE	TRUE	-4.79199	-4.48953
NCLIV_016880-t26_1-p1	NCLIV_016880-t26_1-p1	NCLIV_016880-t26_1-p1	transcript=NCLIV_016880-t26_1 gene=NCLIV_016880 organism=Neospora_caninum_Liverpool gene_product=S-adenosylmethionine synthetase transcript_product=S-adenosylmethionine synthetase location=FR823387:1185396-1187949(-) protein_length=401 sequence_SO=chromoso	1	14	46.6	44.106	401	0	119.47	0//0	3//0	1212200000	97			57723000	438830000	436910000	407360000	4082600	5676100	1.09607e+06	1.71392e+08	1.99876e+08	1.749e+08	991167	3.10462e+06	1.19465e+06	TRUE	FALSE	TRUE	TRUE	FALSE	FALSE	TRUE	FALSE	TRUE	TRUE	FALSE	TRUE					TRUE	TRUE	-7.18405	-6.87876
NCLIV_016890-t26_1-p1	NCLIV_016890-t26_1-p1	NCLIV_016890-t26_1-p1	transcript=NCLIV_016890-t26_1 gene=NCLIV_016890 organism=Neospora_caninum_Liverpool gene_product=hypothetical protein transcript_product=hypothetical protein location=FR823387:1190396-1196509(+) protein_length=612 sequence_SO=chromosome SO=protein_coding i	1	2	7.8	65.102	612	0	13.01	0//0	3//0	21634000	8			745990	8.8918e+06	7192200	4885500	1.1697e+06	805953	1.05224e+06	1.33742e+07	3.24036e+06	4.65785e+06	425931	712306	489428	TRUE	FALSE	TRUE	FALSE	TRUE	FALSE	TRUE	FALSE	TRUE	FALSE	TRUE	FALSE	CTR	CTR	CTR	CTR	TRUE	TRUE	-2.76635	-3.46959
NCLIV_016900-t26_1-p1	NCLIV_016900-t26_1-p1	NCLIV_016900-t26_1-p1	transcript=NCLIV_016900-t26_1 gene=NCLIV_016900 organism=Neospora_caninum_Liverpool gene_product=hypothetical protein transcript_product=hypothetical protein location=FR823387:1199312-1213467(+) protein_length=894 sequence_SO=chromosome SO=protein_coding i	1	6	11.1	98.321	894	0	7.389	0//0	3//0	46291000	12			1187000	13509000	17841000	18916000	598512	1.21756e+06	552634	8.91492e+06	1.41635e+07	1.11299e+07	335674	404480	968712	TRUE	FALSE	TRUE	FALSE	TRUE	FALSE	TRUE	FALSE	TRUE	FALSE	TRUE	FALSE	CTR	CTR	CTR	CTR	TRUE	TRUE	-4.48889	-4.4611
NCLIV_016920-t26_1-p1	NCLIV_016920-t26_1-p1	NCLIV_016920-t26_1-p1	transcript=NCLIV_016920-t26_1 gene=NCLIV_016920 organism=Neospora_caninum_Liverpool gene_product=hypothetical protein transcript_product=hypothetical protein location=FR823387:1219643-1232638(+) protein_length=616 sequence_SO=chromosome SO=protein_coding i	1	2	4.5	69.743	616	0.00044573	3.1602	0//0	3//0	9862800	7			328760	3211400	5.0645e+06	1997600	568032	917639	880550	3.86726e+06	5.22299e+06	2.04427e+06	518335	646270	652868	TRUE	FALSE	TRUE	FALSE	TRUE	FALSE	TRUE	FALSE	TRUE	FALSE	TRUE	FALSE	CTR	CTR	CTR	CTR	TRUE	TRUE	-2.04846	-2.52025
NCLIV_016970-t26_1-p1	NCLIV_016970-t26_1-p1	NCLIV_016970-t26_1-p1	transcript=NCLIV_016970-t26_1 gene=NCLIV_016970 organism=Neospora_caninum_Liverpool gene_product=conserved hypothetical protein transcript_product=conserved hypothetical protein location=FR823387:1251312-1253051(+) protein_length=579 sequence_SO=chromosome	1	7	15.7	62.908	579	0	109.12	0//0	3//0	1272400000	105			50897000	344590000	352030000	349670000	135200000	115540000	122930000	2.81974e+08	2.85202e+08	2.59098e+08	7.93847e+07	6.85197e+07	7.22591e+07	TRUE	FALSE	TRUE	TRUE	FALSE	TRUE	TRUE	FALSE	TRUE	TRUE	FALSE	TRUE					TRUE	TRUE	-1.48842	-1.90942
NCLIV_016990-t26_1-p1	NCLIV_016990-t26_1-p1	NCLIV_016990-t26_1-p1	transcript=NCLIV_016990-t26_1 gene=NCLIV_016990 organism=Neospora_caninum_Liverpool gene_product=Cupin 4 family protein, related transcript_product=Cupin 4 family protein, related location=FR823387:1258644-1265388(+) protein_length=533 sequence_SO=chromoso	1	7	17.8	58.279	533	0	7.3831	0//0	3//0	69852000	15			2408700	24230000	24371000	25922000	414627	1.01625e+06	635440	2.25259e+07	1.83267e+07	2.32994e+07	827908	613599	329992	TRUE	FALSE	TRUE	FALSE	TRUE	FALSE	TRUE	FALSE	TRUE	FALSE	TRUE	FALSE	CTR	CTR	CTR	CTR	TRUE	TRUE	-5.26765	-5.2694
NCLIV_0169-t26_1-p1	NCLIV_0169-t26_1-p1	NCLIV_0169-t26_1-p1	transcript=NCLIV_0169-t26_1 gene=NCLIV_0169 organism=Neospora_caninum_Liverpool gene_product=hydrolase, alpha/beta fold family domain-containing protein transcript_product=hydrolase, alpha/beta fold family domain-containing protein location=FR823387:125518	1	3	15.2	46.204	427	0	10.698	0//0	3//0	42011000	14			1680400	10930000	8044100	8.2817e+06	5724000	6176400	5.6128e+06	1.77674e+07	8.90668e+06	8.18669e+06	2.65406e+06	2.24381e+06	1.39795e+06	TRUE	FALSE	TRUE	TRUE	FALSE	TRUE	TRUE	FALSE	TRUE	TRUE	FALSE	TRUE					TRUE	TRUE	-0.62519	-2.42729
NCLIV_017000-t26_1-p1	NCLIV_017000-t26_1-p1	NCLIV_017000-t26_1-p1	transcript=NCLIV_017000-t26_1 gene=NCLIV_017000 organism=Neospora_caninum_Liverpool gene_product=putative PAK1 interacting protein transcript_product=putative PAK1 interacting protein location=FR823387:1267617-1272423(+) protein_length=596 sequence_SO=chro	1	4	12.2	64.666	596	0	6.0985	0//0	3//0	35478000	11			1542500	12473000	13492000	12895000	709016	841360	761681	1.00532e+07	1.1699e+07	1.15688e+07	863774	807179	610528	TRUE	FALSE	TRUE	FALSE	TRUE	FALSE	TRUE	FALSE	TRUE	FALSE	TRUE	FALSE	CTR	CTR	CTR	CTR	TRUE	TRUE	-4.07386	-3.88075
NCLIV_017010-t26_1-p1	NCLIV_017010-t26_1-p1	NCLIV_017010-t26_1-p1	transcript=NCLIV_017010-t26_1 gene=NCLIV_017010 organism=Neospora_caninum_Liverpool gene_product=Lysophosphatidic acid acyltransferase, related transcript_product=Lysophosphatidic acid acyltransferase, related location=FR823387:1273906-1277435(-) protein_l	1	5	37.4	27.515	246	0	93.625	0//0	3//0	418950000	53			46550000	91007000	8.1692e+07	8.3235e+07	8.9361e+07	63855000	79892000	7.67699e+07	8.5946e+07	7.92851e+07	6.79577e+07	4.31408e+07	4.0806e+07	TRUE	FALSE	TRUE	TRUE	FALSE	TRUE	TRUE	FALSE	TRUE	TRUE	FALSE	TRUE					TRUE	TRUE	-0.146956	-0.709517
NCLIV_017020-t26_1-p1	NCLIV_017020-t26_1-p1	NCLIV_017020-t26_1-p1	transcript=NCLIV_017020-t26_1 gene=NCLIV_017020 organism=Neospora_caninum_Liverpool gene_product=hypothetical protein transcript_product=hypothetical protein location=FR823387:1278839-1288937(+) protein_length=924 sequence_SO=chromosome SO=protein_coding i	1	30	36.9	101.81	924	0	209.95	0//0	3//0	1077800000	175			23951000	331240000	393680000	387170000	18998000	15054000	12633000	9.08997e+07	1.11947e+08	9.04987e+07	1.08682e+07	7.09188e+06	5.27058e+06	TRUE	FALSE	TRUE	TRUE	FALSE	TRUE	TRUE	FALSE	TRUE	TRUE	FALSE	TRUE					TRUE	TRUE	-4.59015	-3.71551
NCLIV_017040-t26_1-p1	NCLIV_017040-t26_1-p1	NCLIV_017040-t26_1-p1	transcript=NCLIV_017040-t26_1 gene=NCLIV_017040 organism=Neospora_caninum_Liverpool gene_product=Phosphofructokinase, related transcript_product=Phosphofructokinase, related location=FR823387:1312764-1325697(+) protein_length=1400 sequence_SO=chromosome SO	1	32	42.6	154.68	1400	0	150.03	0//0	3//0	643330000	129			10376000	225400000	200650000	239530000	6907500	5.28e+06	4069900	7.75517e+07	4.78899e+07	6.18247e+07	5.63672e+06	3.52123e+06	3.16669e+06	TRUE	FALSE	TRUE	TRUE	FALSE	TRUE	TRUE	FALSE	TRUE	TRUE	FALSE	TRUE					TRUE	TRUE	-5.38508	-3.94498
NCLIV_017110-t26_1-p1	NCLIV_017110-t26_1-p1	NCLIV_017110-t26_1-p1	transcript=NCLIV_017110-t26_1 gene=NCLIV_017110 organism=Neospora_caninum_Liverpool gene_product=conserved hypothetical protein transcript_product=conserved hypothetical protein location=FR823387:1384065-1391926(+) protein_length=1420 sequence_SO=chromosom	1	2	2.8	151.22	1420	0	9.3052	0//0	3//0	45820000	12			654580	15127000	15818000	17892000	1.134e+06	782097	1.45132e+06	1.64485e+07	1.22353e+07	1.80423e+07	877936	461509	449340	TRUE	FALSE	TRUE	FALSE	TRUE	FALSE	TRUE	FALSE	TRUE	FALSE	TRUE	FALSE	CTR	CTR	CTR	CTR	TRUE	TRUE	-3.89986	-4.76123
NCLIV_017190-t26_1-p1	NCLIV_017190-t26_1-p1	NCLIV_017190-t26_1-p1	transcript=NCLIV_017190-t26_1 gene=NCLIV_017190 organism=Neospora_caninum_Liverpool gene_product=putative hemolysin transcript_product=putative hemolysin location=FR823387:1437931-1441132(+) protein_length=410 sequence_SO=chromosome SO=protein_coding is_ps	1	3	9	45.066	410	0.00022957	3.7157	0//0	3//0	51566000	7			4687800	20755000	16482000	18794000	738157	883531	648591	1.54186e+07	1.77565e+07	2.1228e+07	589087	617810	803281	TRUE	FALSE	TRUE	FALSE	TRUE	FALSE	TRUE	FALSE	TRUE	FALSE	TRUE	FALSE	CTR	CTR	CTR	CTR	TRUE	TRUE	-4.63056	-4.75967
NCLIV_017200-t26_1-p1	NCLIV_017200-t26_1-p1	NCLIV_017200-t26_1-p1	transcript=NCLIV_017200-t26_1 gene=NCLIV_017200 organism=Neospora_caninum_Liverpool gene_product=putative KH domain-containing protein transcript_product=putative KH domain-containing protein location=FR823387:1449260-1454047(+) protein_length=1073 sequenc	1	17	27.9	117.65	1073	0	50.071	0//0	3//0	241020000	65			4725800	8.4608e+07	117440000	45638000	5261500	5519800	3659100	2.61383e+07	3.28207e+07	2.84686e+07	3.42848e+06	3.25374e+06	1.14984e+06	TRUE	FALSE	TRUE	TRUE	FALSE	TRUE	TRUE	FALSE	TRUE	TRUE	FALSE	TRUE					TRUE	TRUE	-4.0197	-3.63161
NCLIV_017240-t26_1-p1	NCLIV_017240-t26_1-p1	NCLIV_017240-t26_1-p1	transcript=NCLIV_017240-t26_1 gene=NCLIV_017240 organism=Neospora_caninum_Liverpool gene_product=conserved hypothetical protein transcript_product=conserved hypothetical protein location=FR823387:1488347-1489228(+) protein_length=293 sequence_SO=chromosome	1	3	28.3	31.017	293	0	14.964	0//0	3//0	107330000	6			21467000	12629000	33156000	41250000	821028	17015000	21015000	9.09707e+06	4.08483e+07	4.58616e+07	930410	8.45193e+06	8.80854e+06	TRUE	FALSE	TRUE	TRUE	FALSE	FALSE	TRUE	FALSE	TRUE	TRUE	FALSE	TRUE					TRUE	TRUE	-1.95953	-2.64757
NCLIV_017250-t26_1-p1	NCLIV_017250-t26_1-p1	NCLIV_017250-t26_1-p1	transcript=NCLIV_017250-t26_1 gene=NCLIV_017250 organism=Neospora_caninum_Liverpool gene_product=Peptidylprolyl isomerase (Cyclophilin)-like 2 transcript_product=Peptidylprolyl isomerase (Cyclophilin)-like 2 location=FR823387:1492476-1494785(-) protein_len	1	14	34.1	64.749	578	0	29.633	0//0	3//0	209540000	68			5820700	7.535e+07	78004000	7.0329e+07	731696	694137	749122	2.93268e+07	2.96057e+07	2.69937e+07	898355	471191	416127	TRUE	FALSE	TRUE	FALSE	TRUE	FALSE	TRUE	FALSE	TRUE	FALSE	FALSE	FALSE	CTR	CTR			TRUE	TRUE	-6.68373	-5.67389
NCLIV_017260-t26_1-p1	NCLIV_017260-t26_1-p1	NCLIV_017260-t26_1-p1	transcript=NCLIV_017260-t26_1 gene=NCLIV_017260 organism=Neospora_caninum_Liverpool gene_product=putative C2 domain-containing protein transcript_product=putative C2 domain-containing protein location=FR823387:1498082-1501977(+) protein_length=449 sequence	1	5	19.6	48.885	449	0	16.451	0//0	3//0	62022000	17			2584300	21777000	22641000	21425000	1.48312e+06	581612	1.12996e+06	2.11647e+07	1.50552e+07	1.798e+07	592626	817510	646753	TRUE	FALSE	TRUE	FALSE	TRUE	FALSE	TRUE	FALSE	TRUE	FALSE	TRUE	FALSE	CTR	CTR	CTR	CTR	TRUE	TRUE	-4.46793	-4.71944
NCLIV_017270-t26_1-p1	NCLIV_017270-t26_1-p1	NCLIV_017270-t26_1-p1	transcript=NCLIV_017270-t26_1 gene=NCLIV_017270 organism=Neospora_caninum_Liverpool gene_product=conserved hypothetical protein transcript_product=conserved hypothetical protein location=FR823387:1505622-1521661(-) protein_length=4574 sequence_SO=chromosom	1	6	3	482.02	4574	0	13.221	0//0	3//0	34338000	23			169990	13240000	11888000	11316000	1.45606e+06	1.15838e+06	747046	9.72951e+06	9.31578e+06	1.05289e+07	736032	340632	274433	TRUE	FALSE	TRUE	FALSE	TRUE	FALSE	TRUE	FALSE	TRUE	FALSE	TRUE	FALSE	CTR	CTR	CTR	CTR	TRUE	TRUE	-3.48837	-4.58656
NCLIV_017320-t26_1-p1	NCLIV_017320-t26_1-p1	NCLIV_017320-t26_1-p1	transcript=NCLIV_017320-t26_1 gene=NCLIV_017320 organism=Neospora_caninum_Liverpool gene_product=Similar to uniprot|Q12012 Saccharomyces cerevisiae YOR289w, related transcript_product=Similar to uniprot|Q12012 Saccharomyces cerevisiae YOR289w, related loca	1	6	30.6	29.413	268	0	8.5805	0//0	3//0	64218000	10			4281200	23412000	18235000	25590000	1.1771e+06	786892	1.05619e+06	1.68923e+07	2.1359e+07	1.77918e+07	762963	672807	434373	TRUE	FALSE	TRUE	FALSE	TRUE	FALSE	TRUE	FALSE	TRUE	FALSE	TRUE	FALSE	CTR	CTR	CTR	CTR	TRUE	TRUE	-4.48233	-4.93775
NCLIV_017340-t26_1-p1	NCLIV_017340-t26_1-p1	NCLIV_017340-t26_1-p1	transcript=NCLIV_017340-t26_1 gene=NCLIV_017340 organism=Neospora_caninum_Liverpool gene_product=hypothetical protein transcript_product=hypothetical protein location=FR823387:1582167-1587807(+) protein_length=1369 sequence_SO=chromosome SO=protein_coding	1	10	12.9	148.81	1369	0	19.235	0//0	3//0	152200000	52			3170700	44167000	48082000	53243000	6.1157e+06	5653800	7347500	2.60477e+07	2.46197e+07	2.78102e+07	4.209e+06	3.65178e+06	4.34491e+06	TRUE	FALSE	TRUE	TRUE	FALSE	TRUE	TRUE	FALSE	TRUE	TRUE	FALSE	TRUE					TRUE	TRUE	-2.93262	-2.68699
NCLIV_017350-t26_1-p1	NCLIV_017350-t26_1-p1	NCLIV_017350-t26_1-p1	transcript=NCLIV_017350-t26_1 gene=NCLIV_017350 organism=Neospora_caninum_Liverpool gene_product=conserved hypothetical protein transcript_product=conserved hypothetical protein location=FR823387:1589088-1599025(-) protein_length=1180 sequence_SO=chromosom	1	5	9.5	128.64	1180	0.00086787	2.6926	0//0	3//0	40651000	4			797080	2978400	2912400	3493900	1.2687e+06	515964	934617	3.17751e+06	3.94351e+06	2.56293e+06	9.86151e+06	1.14678e+07	9.07936e+06	TRUE	FALSE	TRUE	FALSE	TRUE	FALSE	TRUE	FALSE	TRUE	TRUE	FALSE	TRUE	CTR	CTR			TRUE	TRUE	-1.87682	1.66625
NCLIV_017370-t26_1-p1	NCLIV_017370-t26_1-p1	NCLIV_017370-t26_1-p1	transcript=NCLIV_017370-t26_1 gene=NCLIV_017370 organism=Neospora_caninum_Liverpool gene_product=putative CAMP-dependent protein kinase regulatory subunit transcript_product=putative CAMP-dependent protein kinase regulatory subunit location=FR823387:161905	1	18	47.5	42.948	385	0	323.31	0//0	3//0	3082500000	230			140120000	773780000	843400000	831200000	370740000	256770000	259900000	3.35771e+08	3.77529e+08	3.91349e+08	1.36122e+08	8.1301e+07	7.58569e+07	TRUE	FALSE	TRUE	TRUE	FALSE	TRUE	TRUE	FALSE	TRUE	TRUE	FALSE	TRUE					TRUE	TRUE	-1.48483	-1.96164
NCLIV_017440-t26_1-p1	NCLIV_017440-t26_1-p1	NCLIV_017440-t26_1-p1	transcript=NCLIV_017440-t26_1 gene=NCLIV_017440 organism=Neospora_caninum_Liverpool gene_product=unspecified product transcript_product=unspecified product location=FR823387:1655296-1656966(+) protein_length=556 sequence_SO=chromosome SO=protein_coding is_	1	14	48.6	60.776	556	0	111.24	0//0	3//0	1224400000	148			47092000	195220000	249590000	222240000	280560000	234730000	251750000	1.62893e+08	1.57693e+08	1.50019e+08	1.49607e+08	1.24319e+08	1.35628e+08	TRUE	FALSE	TRUE	TRUE	FALSE	TRUE	TRUE	FALSE	TRUE	TRUE	FALSE	TRUE					TRUE	TRUE	0.204841	-0.203769
NCLIV_017460-t26_1-p1	NCLIV_017460-t26_1-p1	NCLIV_017460-t26_1-p1	transcript=NCLIV_017460-t26_1 gene=NCLIV_017460 organism=Neospora_caninum_Liverpool gene_product=putative NUDIX hydrolase domain-containing protein transcript_product=putative NUDIX hydrolase domain-containing protein location=FR823387:1671794-1673235(+) p	1	7	43	25.639	237	0	40.777	0//0	3//0	383300000	63			27379000	8.0865e+07	101580000	105920000	51270000	48528000	47046000	5.47603e+07	6.90663e+07	6.84714e+07	2.5373e+07	2.42933e+07	2.4523e+07	TRUE	FALSE	TRUE	TRUE	FALSE	TRUE	TRUE	FALSE	TRUE	TRUE	FALSE	TRUE					TRUE	TRUE	-0.964653	-1.36621
NCLIV_017470-t26_1-p1	NCLIV_017470-t26_1-p1	NCLIV_017470-t26_1-p1	transcript=NCLIV_017470-t26_1 gene=NCLIV_017470 organism=Neospora_caninum_Liverpool gene_product=Proteasome subunit alpha type transcript_product=Proteasome subunit alpha type location=FR823387:1676132-1680697(+) protein_length=296 sequence_SO=chromosome S	1	19	70.6	32.86	296	0	323.31	0//0	3//0	2085000000	137			115830000	8.1775e+08	623870000	696800000	1.40698e+06	21333000	25946000	3.044e+08	3.18212e+08	3.07719e+08	2.3945e+06	8.71148e+06	1.89456e+07	TRUE	FALSE	TRUE	TRUE	FALSE	FALSE	TRUE	FALSE	TRUE	TRUE	FALSE	TRUE					TRUE	TRUE	-6.26672	-5.4009
NCLIV_017500-t26_1-p1	NCLIV_017500-t26_1-p1	NCLIV_017500-t26_1-p1	transcript=NCLIV_017500-t26_1 gene=NCLIV_017500 organism=Neospora_caninum_Liverpool gene_product=hypothetical protein transcript_product=hypothetical protein location=FR823387:1705206-1706325(-) protein_length=192 sequence_SO=chromosome SO=protein_coding i	1	7	43.8	21.661	192	0	323.31	0//0	3//0	4945100000	151			449560000	1537200000	1387000000	1462300000	290830000	204700000	211860000	1.03821e+09	1.02226e+09	1.12356e+09	1.14004e+08	9.13588e+07	1.02151e+08	TRUE	FALSE	TRUE	TRUE	FALSE	TRUE	TRUE	FALSE	TRUE	TRUE	FALSE	TRUE					TRUE	TRUE	-2.64983	-3.37677
NCLIV_017660-t26_1-p1	NCLIV_017660-t26_1-p1	NCLIV_017660-t26_1-p1	transcript=NCLIV_017660-t26_1 gene=NCLIV_017660 organism=Neospora_caninum_Liverpool gene_product=conserved hypothetical protein transcript_product=conserved hypothetical protein location=FR823387:1875990-1889225(-) protein_length=3381 sequence_SO=chromosom	1	4	3	355.38	3381	0.00086543	2.6351	0//0	3//0	156270000	4			1055900	521396	632626	346580	50453000	46494000	61960000	1.21991e+07	1.15681e+07	638914	2.99946e+07	4.02418e+07	5.37276e+07	FALSE	TRUE	FALSE	TRUE	FALSE	TRUE	TRUE	FALSE	TRUE	TRUE	FALSE	TRUE	M	M			TRUE	TRUE	6.75932	3.16345
NCLIV_017680-t26_1-p1	NCLIV_017680-t26_1-p1	NCLIV_017680-t26_1-p1	transcript=NCLIV_017680-t26_1 gene=NCLIV_017680 organism=Neospora_caninum_Liverpool gene_product=hypothetical protein transcript_product=hypothetical protein location=FR823387:1897131-1905129(-) protein_length=840 sequence_SO=chromosome SO=protein_coding i	1	12	22.3	94.812	840	0	141.14	0//0	3//0	316440000	52			7359000	99845000	122800000	118270000	798995	496767	546720	4.97008e+07	5.23796e+07	7.1827e+07	311628	664303	642767	TRUE	FALSE	TRUE	FALSE	TRUE	FALSE	TRUE	FALSE	TRUE	FALSE	TRUE	FALSE	CTR	CTR	CTR	CTR	TRUE	TRUE	-7.55732	-6.80747
NCLIV_017700-t26_1-p1	NCLIV_017700-t26_1-p1	NCLIV_017700-t26_1-p1	transcript=NCLIV_017700-t26_1 gene=NCLIV_017700 organism=Neospora_caninum_Liverpool gene_product=putative 60S ribosomal protein L24 transcript_product=putative 60S ribosomal protein L24 location=FR823387:1914932-1917263(+) protein_length=194 sequence_SO=ch	1	2	16.5	23.214	194	0	5.5927	0//0	3//0	42144000	14			7023900	15138000	14570000	16951000	1.28663e+06	967458	913936	1.08624e+07	1.76405e+07	1.56053e+07	468159	521124	484658	TRUE	FALSE	TRUE	FALSE	TRUE	FALSE	TRUE	FALSE	TRUE	FALSE	TRUE	FALSE	CTR	CTR	CTR	CTR	TRUE	TRUE	-3.8941	-4.87542
NCLIV_017730-t26_1-p1	NCLIV_017730-t26_1-p1	NCLIV_017730-t26_1-p1	transcript=NCLIV_017730-t26_1 gene=NCLIV_017730 organism=Neospora_caninum_Liverpool gene_product=Guanylate kinase, related transcript_product=Guanylate kinase, related location=FR823387:1945052-1947560(+) protein_length=324 sequence_SO=chromosome SO=protei	1	2	13.6	35.195	324	0.00044703	3.2186	0//0	3//0	15710000	2			981850	5834800	5258700	6109600	1.08576e+06	1.65324e+06	844063	3.94998e+06	6.06913e+06	7.06372e+06	482275	611924	373120	TRUE	FALSE	TRUE	FALSE	TRUE	FALSE	TRUE	FALSE	TRUE	FALSE	TRUE	FALSE	CTR	CTR	CTR	CTR	TRUE	TRUE	-2.31701	-3.5289
NCLIV_017780-t26_1-p1	NCLIV_017780-t26_1-p1	NCLIV_017780-t26_1-p1	transcript=NCLIV_017780-t26_1 gene=NCLIV_017780 organism=Neospora_caninum_Liverpool gene_product=putative Trichohyalin transcript_product=putative Trichohyalin location=FR823387:2010781-2029634(+) protein_length=1754 sequence_SO=chromosome SO=protein_codin	1	6	7	199.11	1754	0	11.91	0//0	3//0	851380000	20			9786000	200520000	171200000	462350000	22533000	35101000	31127000	2.52418e+08	2.71246e+08	3.03134e+08	1.25562e+07	6.33034e+06	9.6936e+06	TRUE	FALSE	TRUE	TRUE	FALSE	TRUE	TRUE	FALSE	TRUE	TRUE	FALSE	TRUE					TRUE	TRUE	-3.11083	-4.90577
NCLIV_017830-t26_1-p1	NCLIV_017830-t26_1-p1	NCLIV_017830-t26_1-p1	transcript=NCLIV_017830-t26_1 gene=NCLIV_017830 organism=Neospora_caninum_Liverpool gene_product=putative 5-3 exonuclease transcript_product=putative 5-3 exonuclease location=FR823387:2047386-2061136(-) protein_length=2070 sequence_SO=chromosome SO=pro	1	15	13.5	224.73	2070	0	45.251	0//0	3//0	142730000	48			1551400	56384000	47991000	42466000	940880	817847	815569	3.16864e+07	2.74619e+07	1.8916e+07	770919	745303	563846	TRUE	FALSE	TRUE	FALSE	TRUE	FALSE	TRUE	FALSE	TRUE	FALSE	TRUE	FALSE	CTR	CTR	CTR	CTR	TRUE	TRUE	-5.82743	-5.21092
NCLIV_017840-t26_1-p1	NCLIV_017840-t26_1-p1	NCLIV_017840-t26_1-p1	transcript=NCLIV_017840-t26_1 gene=NCLIV_017840 organism=Neospora_caninum_Liverpool gene_product=conserved hypothetical protein transcript_product=conserved hypothetical protein location=FR823387:2065437-2065796(+) protein_length=119 sequence_SO=chromosome	1	2	21.8	13.833	119	0.00044287	3.0361	0//0	3//0	51917000	19			7416700	9625500	11850000	8.9949e+06	10936000	8169700	10079000	1.11852e+07	1.13408e+07	8.83874e+06	7.84219e+06	6.98012e+06	7.2583e+06	TRUE	FALSE	TRUE	TRUE	FALSE	TRUE	TRUE	FALSE	TRUE	TRUE	FALSE	TRUE					TRUE	TRUE	-0.0627356	-0.498889
NCLIV_017880-t26_1-p1	NCLIV_017880-t26_1-p1	NCLIV_017880-t26_1-p1	transcript=NCLIV_017880-t26_1 gene=NCLIV_017880 organism=Neospora_caninum_Liverpool gene_product=conserved hypothetical protein transcript_product=conserved hypothetical protein location=FR823387:2099111-2116688(+) protein_length=3298 sequence_SO=chromosom	1	3	1.3	361.69	3298	0.0012956	2.6003	0//0	3//0	6459300	5			38912	2382700	2392200	1995200	849893	494391	722333	2.25568e+06	3.43365e+06	2.19632e+06	394052	630299	804537	TRUE	FALSE	TRUE	FALSE	TRUE	FALSE	TRUE	FALSE	TRUE	FALSE	TRUE	FALSE	CTR	CTR	CTR	CTR	TRUE	TRUE	-1.74255	-2.1372
NCLIV_017990-t26_1-p1	NCLIV_017990-t26_1-p1	NCLIV_017990-t26_1-p1	transcript=NCLIV_017990-t26_1 gene=NCLIV_017990 organism=Neospora_caninum_Liverpool gene_product=conserved hypothetical protein transcript_product=conserved hypothetical protein location=FR823387:2155303-2160061(-) protein_length=1277 sequence_SO=chromosom	1	29	42	134.38	1277	0	171.51	0//0	3//0	908560000	155			16224000	292940000	336770000	320450000	893838	864664	973937	9.12153e+07	8.65374e+07	9.51297e+07	574029	568936	641694	TRUE	FALSE	TRUE	FALSE	TRUE	FALSE	TRUE	FALSE	TRUE	FALSE	TRUE	FALSE	CTR	CTR	CTR	CTR	TRUE	TRUE	-8.44128	-7.2576
NCLIV_018020-t26_1-p1	NCLIV_018020-t26_1-p1	NCLIV_018020-t26_1-p1	transcript=NCLIV_018020-t26_1 gene=NCLIV_018020 organism=Neospora_caninum_Liverpool gene_product=hypothetical protein transcript_product=hypothetical protein location=FR823387:2182955-2199547(-) protein_length=1499 sequence_SO=chromosome SO=protein_coding	1	31	30.7	167.99	1499	0	234.75	0//0	3//0	1002000000	205			13726000	200290000	223010000	218350000	181180000	147530000	168700000	8.88691e+07	6.64903e+07	9.32255e+07	5.71923e+07	3.99872e+07	4.99284e+07	TRUE	FALSE	TRUE	TRUE	FALSE	TRUE	TRUE	FALSE	TRUE	TRUE	FALSE	TRUE					TRUE	TRUE	-0.370983	-0.756776
[truncated: 1,911 more rows]
[truncated: 5 more columns]
